# Supplementary material for: DNA methylation signature of human fetal alcohol spectrum disorder
Source: Epigenetics Chromatin. 2016 Jun 29;9:25. doi: 10.1186/s13072-016-0074-4 (PMC4926300; doi:10.1186/s13072-016-0074-4)
Supplement: Supplementary file 2 — 10.1186/s13072-016-0074-4 Table of differentially methylated probes. [file 13072_2016_74_MOESM2_ESM.xlsx]

## Sheet: DM Probes
Probe	P.Value	fdr	mean.correctedBeta.FASD	mean.correctedBeta.Cont	delta.correctedBeta	P.Value.Cluster1	ethnic_up_rank	ethnic_up_P.Value	ethnic_up_fdr	ethnic_down_rank	ethnic_down_P.Value	ethnic_down_fdr	family_impact
cg10482532	3.95683e-07	0.00244298	0.794643	0.733172	0.0614704	0.00640394	438	1.62075e-05	0.0149505	-	-	-	N
cg09895009	3.0731e-05	0.0212986	0.541525	0.517989	0.0235359	0.00979323	497	2.29877e-05	0.0186876	-	-	-	N
cg01655958	5.55577e-07	0.00283839	0.508859	0.377894	0.130966	0.00975854	562	3.19928e-05	0.0230001	-	-	-	N
cg26693693	2.60388e-08	0.000692301	0.820387	0.783604	0.0367832	0.00358492	690	4.96548e-05	0.0290754	-	-	-	N
cg22691119	6.14026e-06	0.00972588	0.83621	0.798723	0.0374864	0.00912072	866	8.13652e-05	0.0379661	-	-	-	N
cg16414821	8.0816e-05	0.032522	0.899735	0.885179	0.0145562	0.00954147	1831	0.000386203	0.0852077	-	-	-	N
cg10793758	2.45481e-06	0.00639882	0.795866	0.753236	0.0426295	0.00500307	2364	0.000653279	0.111351	-	-	-	N
cg04707706	1.12421e-05	0.0124568	0.516481	0.477414	0.0390669	0.00926066	2773	0.000876161	0.127658	-	-	-	N
cg26736200	3.53617e-05	0.0229962	0.729128	0.691333	0.0377947	0.00111369	2872	0.000945521	0.132812	-	-	-	N
cg19075225	7.19914e-06	0.0100995	0.690847	0.650691	0.0401559	0.000618699	2948	0.000985864	0.135115	-	-	-	N
cg20293942	3.38338e-05	0.0224299	0.681446	0.65276	0.0286857	0.00320731	3017	0.00102951	0.137884	-	-	-	N
cg08064292	5.76105e-06	0.00966449	0.165599	0.132903	0.0326962	0.00766376	3241	0.00118107	0.147235	-	-	-	N
cg04833646	2.46395e-05	0.0188187	0.0484866	0.0388617	0.0096249	0.000677359	3821	0.0016063	0.169836	-	-	-	N
cg10946573	5.74123e-05	0.0276155	0.527448	0.472417	0.055031	0.00916184	3841	0.00161927	0.170288	-	-	-	N
cg18715709	6.77919e-05	0.029746	0.813355	0.800089	0.0132667	0.00966801	4326	0.00197778	0.184716	-	-	-	N
cg12893780	8.31659e-08	0.00141132	0.316135	0.260105	0.0560302	0.00504296	4369	0.00201353	0.186204	-	-	-	N
cg11959399	7.0422e-05	0.0301086	0.31589	0.281052	0.034838	0.00169202	4944	0.0025124	0.205316	-	-	-	N
cg08329753	2.07616e-08	0.000645254	0.476464	0.449402	0.0270629	0.0068779	6102	0.00360202	0.2385	-	-	-	N
cg24511341	6.63818e-09	0.000335627	0.167125	0.152019	0.0151059	0.000282142	6202	0.0037059	0.241421	-	-	-	N
cg23418467	4.29752e-05	0.0246936	0.83792	0.788534	0.0493866	0.00731593	6437	0.00396006	0.248561	-	-	-	N
cg19360675	0.000124232	0.0391568	0.091871	0.0705703	0.0213007	0.00713984	6759	0.00429095	0.256481	-	-	-	N
cg00043790	1.89811e-05	0.0165958	0.857884	0.841133	0.0167509	0.00643424	6998	0.00454738	0.262525	-	-	-	N
cg27120934	3.27708e-05	0.0220876	0.229686	0.206244	0.0234427	0.00929112	7262	0.00482158	0.268244	-	-	-	N
cg04456916	0.000125689	0.039366	0.800417	0.785179	0.0152376	0.00641466	8108	0.00579281	0.288652	-	-	-	N
cg22239534	3.25718e-07	0.00243704	0.782417	0.749179	0.0332379	0.00846547	9055	0.00691715	0.308647	-	-	-	N
cg18057887	2.38799e-05	0.0185542	0.932867	0.915608	0.0172596	0.00318986	9447	0.00745738	0.319057	-	-	-	N
cg02728342	3.96113e-05	0.0238868	0.839103	0.826585	0.0125174	0.0027228	9626	0.00769676	0.323019	-	-	-	N
cg22129122	1.56024e-07	0.00162658	0.71831	0.693175	0.0251355	0.00169427	10115	0.00835148	0.333558	-	-	-	N
cg15339164	2.2627e-05	0.0182472	0.563843	0.535704	0.0281392	0.0022894	10854	0.00927468	0.345241	-	-	-	N
cg23660182	8.62811e-05	0.0335647	0.852039	0.838036	0.014003	0.0068705	11344	0.00995729	0.354601	-	-	-	N
cg11030744	5.9728e-07	0.00283905	0.579682	0.509787	0.0698952	0.00963666	11729	0.0104621	0.360355	-	-	-	N
cg22910295	3.00856e-06	0.00679077	0.248534	0.216696	0.0318374	0.00619987	11998	0.0108806	0.366311	-	-	-	N
cg22010140	8.02142e-06	0.0106681	0.537878	0.51373	0.0241482	0.00844985	12263	0.0112444	0.37047	-	-	-	N
cg08212266	5.47087e-06	0.00947653	0.678281	0.653751	0.0245304	0.00168187	12264	0.0112477	0.370548	-	-	-	N
cg15073666	3.3214e-06	0.00717618	0.607181	0.569618	0.0375624	0.00701404	12531	0.0115994	0.373879	-	-	-	N
cg00012960	4.7807e-05	0.0256933	0.753982	0.728208	0.0257737	0.00655238	12738	0.0118884	0.377075	-	-	-	N
cg19092735	3.2838e-06	0.00717165	0.71928	0.685427	0.0338529	0.000381428	12890	0.0121155	0.379794	-	-	-	N
cg12536502	9.81326e-06	0.0114569	0.0848762	0.0742222	0.010654	0.00690376	13123	0.0124847	0.384359	-	-	-	N
cg24834889	6.84123e-05	0.0298818	0.107127	0.0905734	0.0165538	0.00851334	13296	0.0126892	0.385672	-	-	-	N
cg02642958	1.78923e-09	0.000144581	0.478185	0.405484	0.0727007	0.000256118	13340	0.0127529	0.386283	-	-	-	N
cg02052956	3.73658e-05	0.0232832	0.455176	0.439515	0.0156611	0.00355124	14389	0.0143698	0.403524	-	-	-	N
cg22123885	0.000107244	0.0364728	0.822737	0.783312	0.0394249	0.00190786	15399	0.0159455	0.41826	-	-	-	N
cg01345586	3.85928e-07	0.00244298	0.591737	0.559906	0.0318314	0.000941146	15406	0.0159533	0.41826	-	-	-	N
cg20906524	3.98773e-05	0.0239061	0.734071	0.713629	0.0204428	0.00339383	15482	0.0160798	0.419598	-	-	-	N
cg21879102	2.33179e-05	0.0183823	0.556071	0.522901	0.0331695	0.00947472	16554	0.0177905	0.4342	-	-	-	N
cg08701816	6.64558e-09	0.000335627	0.734216	0.69492	0.0392954	0.0021227	16925	0.018396	0.43913	-	-	-	N
cg03611029	1.07662e-06	0.00395587	0.6847	0.649958	0.034742	0.0054675	17080	0.0186515	0.441141	-	-	-	N
cg19901523	2.13515e-06	0.00588232	0.728903	0.689472	0.039431	0.00762825	17572	0.0194539	0.447362	-	-	-	N
cg01015062	1.46148e-05	0.0142628	0.828252	0.809117	0.0191344	0.00225124	18445	0.0209866	0.459655	-	-	-	N
cg25491704	7.28584e-06	0.0101507	0.889442	0.85855	0.0308926	0.00909785	18980	0.022002	0.468324	-	-	-	N
cg18479249	2.45347e-07	0.00218709	0.38525	0.351233	0.0340174	0.00125944	19405	0.0226838	0.472316	-	-	-	N
cg20506745	9.72242e-06	0.0114569	0.760314	0.73352	0.0267935	0.00265208	19774	0.0233358	0.476737	-	-	-	N
cg12515485	5.36162e-06	0.00945964	0.553235	0.507031	0.0462038	0.00726123	19903	0.0235454	0.477911	-	-	-	N
cg27247225	4.87749e-05	0.0257858	0.50944	0.484113	0.0253264	0.00463234	20803	0.025039	0.486295	-	-	-	N
cg09767675	0.000181657	0.0469578	0.768224	0.752564	0.0156603	0.00460576	21313	0.0259046	0.491065	-	-	-	N
cg13809095	1.10512e-05	0.0123003	0.486709	0.459904	0.0268045	0.00312005	21438	0.0261278	0.492289	-	-	-	N
cg09837169	2.54213e-07	0.00218709	0.806387	0.777071	0.0293158	0.0079936	21461	0.0261733	0.492608	-	-	-	N
cg14765933	0.000139677	0.0412799	0.841421	0.826907	0.0145146	0.00440127	21948	0.0270505	0.497995	-	-	-	N
cg25609517	1.39325e-05	0.0138649	0.715608	0.612581	0.103027	0.00555844	22297	0.0277775	0.50334	-	-	-	N
cg08271366	0.000139905	0.0412799	0.524125	0.481625	0.0425007	0.00389281	24318	0.0314644	0.522763	-	-	-	N
cg24269657	5.89454e-06	0.00966485	0.2905	0.262185	0.0283146	0.00391859	24494	0.0317874	0.524317	-	-	-	N
cg03967266	9.98947e-05	0.0355599	0.783269	0.761384	0.0218853	0.00746791	25699	0.0340245	0.53492	-	-	-	N
cg15150463	0.000113287	0.0374269	0.73403	0.714836	0.0191934	0.00763398	26354	0.0353874	0.542511	-	-	-	N
cg02197634	8.10667e-07	0.0034844	0.792159	0.705305	0.0868543	0.00161461	27470	0.037491	0.551433	-	-	-	N
cg21047695	6.44618e-06	0.00979117	0.408465	0.366913	0.041552	0.00053939	27720	0.0379627	0.553305	-	-	-	N
cg24317217	3.36473e-05	0.0223594	0.755463	0.738813	0.0166499	0.00330635	27845	0.0381825	0.554014	-	-	-	N
cg00892368	0.000188311	0.0480627	0.486714	0.46373	0.0229842	0.00225551	27905	0.0382903	0.554396	-	-	-	N
cg22659953	2.74786e-06	0.00649251	0.771445	0.73718	0.0342652	0.00108008	28207	0.0388771	0.556842	-	-	-	N
cg24800175	4.17826e-06	0.00835714	0.293575	0.23412	0.0594546	0.00187087	29771	0.0418643	0.568144	-	-	-	N
cg12880095	6.89047e-05	0.0299996	0.23237	0.180229	0.0521413	0.00903945	30845	0.0439573	0.575784	-	-	-	N
cg01290710	7.35442e-05	0.0308962	0.770123	0.752646	0.0174771	0.00683614	30974	0.0442193	0.576871	-	-	-	N
cg17848054	1.93393e-05	0.0167832	0.269977	0.233899	0.0360782	0.00543628	31231	0.0446947	0.578208	-	-	-	N
cg13741289	0.000188641	0.0481166	0.0291636	0.0269878	0.00217577	0.00135207	31645	0.0455443	0.58149	-	-	-	Y
cg08489410	1.25351e-05	0.0132928	0.920895	0.903631	0.0172641	0.00868731	33843	0.0499636	0.596429	-	-	-	N
cg01663696	0.000103894	0.036093	0.62883	0.602754	0.0260756	0.00692427	34243	0.0507517	0.598805	-	-	-	N
cg05532178	2.79618e-05	0.0199958	0.73034	0.707059	0.0232807	0.0064502	34251	0.0507708	0.5989	-	-	-	N
cg07654559	7.14081e-06	0.0100526	0.117611	0.106243	0.0113683	0.00176959	35012	0.0522211	0.602618	-	-	-	N
cg24506604	0.000129253	0.0399091	0.864302	0.844457	0.0198445	0.0043195	35295	0.0527755	0.604117	-	-	-	N
cg23161492	9.04112e-05	0.0340754	0.72211	0.695636	0.0264742	0.00438858	35456	0.0530818	0.604717	-	-	-	N
cg07470694	0.00019671	0.0488937	0.849172	0.833396	0.0157761	0.00482277	35791	0.0537021	0.606178	-	-	-	Y
cg10804974	1.00368e-05	0.0115053	0.680226	0.648204	0.0320215	0.00556094	36141	0.0544703	0.609126	-	-	-	N
cg09459548	1.93911e-05	0.0167832	0.811382	0.785184	0.0261977	0.00182987	36307	0.0547753	0.609534	-	-	-	N
cg07007080	7.52168e-06	0.010372	0.122277	0.112716	0.00956083	0.00314127	36775	0.0557155	0.612117	-	-	-	N
cg02814482	0.00010483	0.0362315	0.76875	0.739604	0.0291467	0.00182583	37526	0.057147	0.615227	-	-	-	N
cg14549524	5.58273e-06	0.0095324	0.854637	0.841065	0.013572	0.00304809	37703	0.0575319	0.616532	-	-	-	N
cg07500347	4.49884e-06	0.00848071	0.730424	0.665109	0.0653152	0.00226305	37993	0.0581385	0.618264	-	-	-	N
cg09066361	9.8953e-05	0.0354507	0.467628	0.432298	0.0353299	0.00901754	38947	0.0600089	0.622523	-	-	-	N
cg06812861	9.6897e-07	0.00393298	0.84075	0.820383	0.0203667	0.000313774	39746	0.0617421	0.62762	-	-	-	N
cg26231094	1.02326e-06	0.00395587	0.556175	0.504561	0.0516133	0.000735033	39898	0.0620551	0.628422	-	-	-	N
cg18174404	2.64817e-05	0.0194889	0.280561	0.252442	0.0281192	0.00547223	39973	0.0622027	0.628689	-	-	-	N
cg04151826	3.11064e-05	0.0214402	0.802845	0.779042	0.0238032	0.00290398	40995	0.0643771	0.634391	-	-	-	N
cg13881341	2.91241e-06	0.00672128	0.339345	0.310077	0.0292679	0.00122622	41040	0.0644516	0.634469	-	-	-	N
cg17352045	1.43246e-05	0.0141161	0.517747	0.491216	0.0265313	0.00107786	41238	0.0648223	0.635098	-	-	-	N
cg25236277	3.98541e-07	0.00244298	0.80796	0.787858	0.0201022	5.64047e-05	41675	0.0657514	0.637548	-	-	-	N
cg08535756	5.03467e-06	0.00898612	0.743172	0.722738	0.0204336	0.000686607	41783	0.0659937	0.638007	-	-	-	N
cg27409974	1.87734e-06	0.0054964	0.562812	0.51749	0.0453217	0.00715516	43100	0.0687307	0.644327	-	-	-	N
cg14556787	9.22451e-05	0.03435	0.899799	0.891821	0.00797874	0.0064605	43952	0.0705231	0.64827	-	-	-	N
cg08102508	6.8005e-06	0.00999129	0.159161	0.145063	0.0140974	0.00116811	44053	0.0707299	0.648702	-	-	-	N
cg06915053	2.55794e-05	0.0191032	0.0561722	0.0517213	0.00445093	0.0070966	44578	0.0718958	0.651624	-	-	-	N
cg00464520	0.000138755	0.0412529	0.554936	0.527523	0.0274127	0.00779571	44622	0.0720028	0.651954	-	-	-	N
cg16096766	4.54383e-06	0.00848071	0.727197	0.704166	0.0230314	0.00156625	44714	0.072181	0.652219	-	-	-	N
cg11253737	0.000108871	0.0367623	0.617016	0.59722	0.0197959	0.00398068	45085	0.0730316	0.65445	-	-	-	N
cg05665581	9.66918e-05	0.035162	0.744653	0.715752	0.0289011	0.00593515	45214	0.0732839	0.654847	-	-	-	N
cg01206944	3.27729e-05	0.0220876	0.598398	0.565343	0.0330552	0.00370163	46964	0.0772054	0.664196	-	-	-	N
cg03411938	7.54779e-05	0.0312452	0.657273	0.635847	0.0214261	0.00750624	47976	0.0794195	0.668818	-	-	-	N
cg24499411	0.000127995	0.0396982	0.902693	0.892613	0.0100799	0.00683271	50747	0.0855548	0.681091	-	-	-	N
cg05252487	2.34591e-06	0.0061949	0.302725	0.273855	0.0288699	0.00154274	50872	0.0858541	0.681861	-	-	-	N
cg12192797	5.30711e-05	0.0269759	0.838602	0.816077	0.0225251	0.00958995	51299	0.0868301	0.683872	-	-	-	N
cg00610991	0.000106973	0.0364422	0.567018	0.529138	0.0378801	0.00822487	53825	0.0924968	0.69431	-	-	-	N
cg16614020	6.8897e-06	0.00999713	0.686389	0.650176	0.0362124	0.000298944	54538	0.094124	0.697294	-	-	-	N
cg02487233	0.000125393	0.039366	0.553543	0.526935	0.0266083	0.00239427	55434	0.0962466	0.701492	-	-	-	N
cg02361459	4.25393e-06	0.00845468	0.888929	0.874825	0.0141038	0.00440392	55688	0.0968027	0.702316	-	-	-	N
cg16409039	4.47105e-05	0.0249842	0.807565	0.792497	0.0150679	0.00392118	55941	0.0973958	0.70343	-	-	-	N
cg13557373	2.93069e-05	0.0205215	0.749488	0.729886	0.0196017	0.0085548	56617	0.0989856	0.706377	-	-	-	N
cg06121352	9.83173e-07	0.00393298	0.774923	0.737339	0.0375833	0.00762402	58069	0.102423	0.712619	-	-	-	N
cg27135984	3.76199e-05	0.0232832	0.846646	0.831483	0.0151625	0.00689531	58456	0.103354	0.714344	-	-	-	N
cg00971737	9.03709e-05	0.0340754	0.366026	0.350547	0.0154788	0.00598612	59186	0.105107	0.717505	-	-	-	N
cg19555986	4.60477e-05	0.0252088	0.0543174	0.0465939	0.00772349	0.00281772	60448	0.108089	0.722435	-	-	-	N
cg17921548	0.000105228	0.0363067	0.74598	0.723203	0.0227766	0.00131219	60789	0.108779	0.722998	-	-	-	N
cg11770664	1.28184e-05	0.013521	0.621593	0.596035	0.0255576	0.000159951	60975	0.10919	0.723499	-	-	-	N
cg19308397	5.76436e-05	0.0276155	0.823079	0.806639	0.0164404	0.00252	61229	0.109775	0.724272	-	-	-	N
cg17248961	0.000106253	0.0363718	0.841634	0.828476	0.0131586	0.00549899	62364	0.112463	0.728602	-	-	-	N
cg19275200	3.82817e-05	0.023506	0.909125	0.898621	0.0105046	0.00789638	62995	0.113952	0.730887	-	-	-	N
cg10822352	0.000112664	0.0373113	0.517091	0.491158	0.0259328	0.00131118	63000	0.113967	0.730887	-	-	-	N
cg06154313	8.25253e-05	0.0328823	0.26685	0.252868	0.0139816	0.00083153	63728	0.115708	0.73363	-	-	-	N
cg02309230	9.28376e-05	0.034432	0.882457	0.867886	0.0145708	0.00633056	65093	0.118831	0.737576	-	-	-	N
cg03928546	9.21336e-05	0.0343402	0.103053	0.0934281	0.00962492	0.00740007	65899	0.12073	0.739894	-	-	-	N
cg19402173	8.12909e-05	0.0326805	0.0787293	0.0728921	0.00583722	0.00464728	65994	0.12089	0.740109	-	-	-	N
cg01862688	9.27346e-06	0.0111848	0.578422	0.551784	0.0266383	0.0033403	66033	0.120998	0.740311	-	-	-	N
cg26127778	4.3102e-05	0.0246936	0.0455927	0.0401204	0.00547231	0.00262178	67641	0.124885	0.745957	-	-	-	N
cg08772837	2.91816e-05	0.0204692	0.798328	0.782142	0.0161855	0.00134881	68732	0.127474	0.749328	-	-	-	N
cg23356309	9.01461e-05	0.0340754	0.876192	0.859156	0.0170356	0.00161383	69151	0.128465	0.750588	-	-	-	N
cg04217218	6.22803e-06	0.00972588	0.671777	0.648954	0.0228227	0.00938762	69483	0.129218	0.751335	-	-	-	N
cg02096656	2.35426e-05	0.0183823	0.178705	0.163213	0.0154918	0.00256733	70385	0.131389	0.754213	-	-	-	N
cg08072202	6.24333e-05	0.0284385	0.582899	0.563395	0.0195038	0.00815217	70430	0.131488	0.754294	-	-	-	N
cg14219900	2.81268e-05	0.0200778	0.407059	0.381522	0.0255374	0.00423588	72012	0.135247	0.758811	-	-	-	N
cg12680326	0.000128498	0.0397769	0.0710084	0.0662246	0.00478376	0.00827039	72022	0.135267	0.758811	-	-	-	N
cg00227156	2.25591e-06	0.00603612	0.0796337	0.0695247	0.010109	0.006559	72242	0.135823	0.759623	-	-	-	N
cg25353064	1.35892e-05	0.0136268	0.857182	0.846859	0.0103229	0.00128632	73477	0.138759	0.763005	-	-	-	N
cg16418105	9.31344e-06	0.0111848	0.76421	0.736461	0.0277485	0.0015408	73596	0.139035	0.763285	-	-	-	N
cg21257581	8.05243e-06	0.0106681	0.730124	0.714371	0.0157528	0.00366039	74185	0.14051	0.765261	-	-	-	N
cg24033103	2.52763e-05	0.0190643	0.82936	0.803647	0.0257126	0.00253071	74840	0.142143	0.767409	-	-	-	N
cg04785587	7.11982e-06	0.0100526	0.778428	0.751588	0.0268396	0.000280542	75427	0.143469	0.768501	-	-	-	N
cg27295595	5.97657e-06	0.00966485	0.535337	0.500653	0.0346838	0.00150321	76437	0.145962	0.771523	-	-	-	N
cg08039322	2.03379e-05	0.0171232	0.0816993	0.0745712	0.00712804	0.000911443	78159	0.150266	0.776769	-	-	-	N
cg25799797	1.15147e-05	0.0126136	0.745945	0.719011	0.0269346	0.000928826	78491	0.151177	0.778175	-	-	-	N
cg10078335	8.90257e-06	0.0109997	0.796303	0.737124	0.0591797	0.00578345	79775	0.154312	0.781556	-	-	-	N
cg05358814	8.79329e-06	0.0109315	0.0525737	0.0421512	0.0104225	0.00282977	80533	0.156224	0.783766	-	-	-	N
cg08589214	5.6214e-06	0.0095324	0.834372	0.797498	0.0368744	0.00378525	83586	0.164003	0.792556	-	-	-	N
cg27438218	3.98722e-05	0.0239061	0.588478	0.560167	0.0283112	0.0029471	86042	0.170121	0.798786	-	-	-	N
cg09084256	4.15411e-05	0.0243244	0.483891	0.465125	0.0187658	0.00368363	86152	0.170377	0.799003	-	-	-	N
cg00736201	0.000130902	0.0402214	0.908919	0.9008	0.00811905	0.00404541	87851	0.174754	0.803685	-	-	-	N
cg17163363	0.000102846	0.0358834	0.302598	0.280463	0.0221346	0.00301836	90683	0.181937	0.810608	-	-	-	N
cg01216369	2.27429e-05	0.0182472	0.877858	0.863923	0.0139355	0.00250191	92670	0.186883	0.814777	-	-	-	N
cg10209089	9.99379e-06	0.0115053	0.52485	0.505445	0.0194052	0.00304283	92685	0.186919	0.814844	-	-	-	N
cg14228272	1.7562e-05	0.0161263	0.644232	0.61702	0.0272113	0.00932746	93468	0.188868	0.81626	-	-	-	N
cg02411950	0.000108872	0.0367623	0.0878058	0.0798044	0.00800143	0.00442097	93751	0.189548	0.816878	-	-	-	N
cg22940961	5.05634e-05	0.0264441	0.913039	0.905754	0.007285	0.00135787	94031	0.190352	0.817887	-	-	-	N
cg08796706	8.48701e-05	0.0332913	0.829312	0.807936	0.0213758	0.00668067	94700	0.192037	0.819312	-	-	-	N
cg24127414	3.82763e-05	0.023506	0.694451	0.654694	0.0397573	0.00428152	95397	0.193908	0.821243	-	-	-	N
cg27129048	4.57588e-06	0.00848071	0.69926	0.675447	0.0238132	0.000552555	96300	0.196116	0.822805	-	-	-	N
cg22070991	6.48216e-05	0.028981	0.117376	0.104506	0.0128705	0.00515788	96315	0.196152	0.822834	-	-	-	N
cg05178654	5.78594e-05	0.0276155	0.0731969	0.0652918	0.00790513	0.00107711	98025	0.200527	0.826516	-	-	-	N
cg15032166	2.00306e-05	0.0170738	0.358946	0.341363	0.0175831	0.00879811	98443	0.201569	0.827303	-	-	-	N
cg12856447	1.58086e-05	0.0150176	0.134972	0.115657	0.0193156	0.00564281	99385	0.204149	0.829926	-	-	-	N
cg12734820	2.13555e-05	0.0175016	0.873846	0.814168	0.0596786	0.00747151	101400	0.209237	0.833696	-	-	-	N
cg07626033	3.6161e-06	0.0076504	0.873972	0.859829	0.014143	0.000202405	102204	0.211355	0.835569	-	-	-	N
cg00648582	7.98134e-05	0.0323116	0.946809	0.942677	0.00413229	0.00307223	102582	0.212348	0.836357	-	-	-	N
cg15928534	4.84943e-05	0.0257767	0.0547008	0.0505579	0.00414284	0.00490287	103575	0.21491	0.838307	-	-	-	N
cg14841350	5.75003e-05	0.0276155	0.868104	0.85506	0.0130438	0.00205644	106138	0.221742	0.84409	-	-	-	N
cg18147104	5.75938e-05	0.0276155	0.926666	0.912655	0.0140119	0.00606103	106338	0.222255	0.844448	-	-	-	N
cg14166009	4.50143e-05	0.025007	0.196165	0.173776	0.022389	0.0013686	108369	0.227812	0.849103	-	-	-	N
cg07723921	0.000162095	0.0445162	0.48065	0.463673	0.0169771	0.00412539	108413	0.227855	0.849161	-	-	-	N
cg04622001	1.16991e-06	0.00411025	0.462217	0.436558	0.0256586	0.000147372	108924	0.229225	0.850226	-	-	-	N
cg12486795	0.000177057	0.0463258	0.774202	0.734998	0.039204	0.00778918	111514	0.235917	0.854757	-	-	-	N
cg19037350	5.08556e-05	0.0264783	0.32138	0.302439	0.018941	0.00703121	111650	0.236283	0.855041	-	-	-	N
cg21048669	9.15429e-05	0.0341831	0.439959	0.422453	0.017506	0.00406587	111861	0.236837	0.855399	-	-	-	N
cg16782174	3.48407e-05	0.0228735	0.927115	0.921762	0.00535302	0.00489848	112639	0.238901	0.856924	-	-	-	N
cg05813818	7.89743e-07	0.00346826	0.557556	0.486085	0.0714712	0.000262232	113230	0.240519	0.858227	-	-	-	N
cg09681675	4.73995e-06	0.00870492	0.756802	0.718424	0.038378	0.00347743	114534	0.243855	0.860205	-	-	-	N
cg08076108	2.78264e-05	0.0199958	0.17092	0.156323	0.0145974	0.00212199	118221	0.254044	0.868215	-	-	-	N
cg22672067	6.17949e-05	0.0282757	0.450756	0.418969	0.0317871	0.000288126	119038	0.25621	0.86961	-	-	-	N
cg10350263	2.92786e-06	0.00672128	0.374794	0.344835	0.0299584	0.00577523	119935	0.258608	0.87122	-	-	-	N
cg25059434	4.29303e-05	0.0246936	0.897773	0.885409	0.0123638	0.00382941	119962	0.258677	0.87122	-	-	-	N
cg21857190	3.29098e-05	0.022124	0.615747	0.577049	0.038698	0.00204973	120141	0.259122	0.871393	-	-	-	N
cg18489195	3.95828e-05	0.0238868	0.1337	0.118583	0.0151179	0.00574517	123459	0.267914	0.876767	-	-	-	N
cg18054674	8.6565e-11	1.96853e-05	0.478898	0.436129	0.042769	7.62387e-07	123861	0.26895	0.877315	-	-	-	N
cg18865832	1.33895e-05	0.013625	0.826479	0.804797	0.0216821	0.000692237	124282	0.270096	0.878046	-	-	-	N
cg27384070	7.33015e-06	0.0101773	0.777447	0.760466	0.0169802	0.00450052	126666	0.276778	0.88285	-	-	-	N
cg13712818	5.48847e-06	0.00947653	0.648538	0.618667	0.0298713	0.0005541	128006	0.280426	0.885118	-	-	-	N
cg25182501	0.000130191	0.0401472	0.906657	0.899349	0.00730763	0.00622818	129380	0.284173	0.887437	-	-	-	N
cg22702960	0.000106247	0.0363718	0.898842	0.887291	0.0115504	0.00192827	130496	0.287092	0.888864	-	-	-	N
cg02666302	0.00012031	0.0385004	0.4806	0.458574	0.0220263	0.00976499	133880	0.296147	0.893725	-	-	-	N
cg14379630	1.35114e-05	0.013625	0.0949547	0.082677	0.0122777	0.00415618	134523	0.297813	0.894448	-	-	-	N
cg02858267	2.78811e-05	0.0199958	0.748751	0.718679	0.0300719	0.0047815	135224	0.299747	0.895597	-	-	-	N
cg06913501	7.63773e-06	0.0104432	0.0738873	0.0686594	0.00522783	0.000827755	135854	0.301463	0.896553	-	-	-	N
cg21117330	2.45891e-07	0.00218709	0.422161	0.375956	0.0462056	0.00031502	137102	0.304701	0.897915	-	-	-	N
cg14905731	7.69998e-05	0.031584	0.901649	0.890068	0.0115809	0.00404365	137729	0.306386	0.898779	-	-	-	N
cg20138186	3.34588e-05	0.0223594	0.749001	0.729691	0.01931	0.00041627	138364	0.308063	0.899544	-	-	-	N
cg21040775	7.70254e-06	0.0104432	0.227146	0.202649	0.0244966	0.00618208	140205	0.313256	0.902755	-	-	-	N
cg07324496	0.00014054	0.0413264	0.694199	0.650507	0.0436918	0.00729746	140381	0.313739	0.902975	-	-	-	N
cg09229169	0.000152658	0.0429814	0.846671	0.839443	0.00722793	0.00535703	140602	0.314366	0.90335	-	-	-	N
cg01181415	3.48739e-05	0.0228735	0.309493	0.293729	0.0157632	0.00253527	140628	0.31443	0.903379	-	-	-	N
cg06114363	5.32945e-05	0.0270199	0.84603	0.830208	0.0158222	0.00154258	141203	0.315945	0.904027	-	-	-	N
cg01595666	9.20995e-05	0.0343402	0.621878	0.606455	0.0154229	0.00162562	142314	0.318843	0.905076	-	-	-	N
cg16006738	8.66469e-05	0.0335647	0.752907	0.736616	0.0162919	0.000566845	143371	0.321911	0.906963	-	-	-	N
cg25075776	0.000114088	0.0374757	0.653566	0.62817	0.0253963	0.00157341	147322	0.332573	0.91208	-	-	-	N
cg05477514	0.000194429	0.0486409	0.134195	0.125603	0.00859179	0.00112349	147735	0.333753	0.912742	-	-	-	Y
cg01578398	4.86305e-05	0.0257767	0.138587	0.131046	0.00754171	0.000215033	148310	0.335345	0.913551	-	-	-	N
cg20254763	0.000137848	0.0411638	0.724327	0.698664	0.0256637	0.00582126	149059	0.337401	0.914536	-	-	-	N
cg26416341	6.57006e-05	0.0291064	0.0673422	0.0588933	0.00844895	0.00322524	150947	0.342653	0.917161	-	-	-	N
cg16904330	9.03994e-05	0.0340754	0.612467	0.59159	0.0208776	0.00127072	150991	0.342783	0.917235	-	-	-	N
cg00202441	0.000178485	0.0464947	0.268362	0.251483	0.0168787	0.00552044	151611	0.344436	0.917884	-	-	-	N
cg12014113	1.00195e-05	0.0115053	0.889218	0.878785	0.0104335	0.00180749	154247	0.351789	0.921483	-	-	-	N
cg13416249	2.11936e-06	0.00588232	0.816892	0.76585	0.0510423	0.0016657	155094	0.354089	0.922471	-	-	-	N
cg09879382	0.000198563	0.0491578	0.766251	0.737531	0.0287196	0.00750946	156162	0.356972	0.92359	-	-	-	N
cg14898768	5.20593e-05	0.0267658	0.84287	0.826005	0.0168653	0.00515804	156870	0.358976	0.924561	-	-	-	N
cg01346077	2.03154e-05	0.0171232	0.121856	0.10722	0.0146355	0.00336578	157098	0.359844	0.924851	-	-	-	N
cg00690809	7.75021e-05	0.0317256	0.749235	0.727744	0.0214908	0.00297915	157787	0.361503	0.925666	-	-	-	N
cg03465782	8.94837e-05	0.0339539	0.0220417	0.0204661	0.00157553	0.00457052	158541	0.363635	0.92669	-	-	-	N
cg02580969	6.17344e-05	0.0282757	0.707361	0.690263	0.0170977	0.0046808	162497	0.374556	0.931285	-	-	-	N
cg03318904	4.5479e-05	0.0252056	0.572148	0.555996	0.0161524	0.00102301	163176	0.376431	0.932057	-	-	-	N
cg05938607	5.02829e-05	0.0264184	0.626756	0.59845	0.0283055	0.00439862	163393	0.377074	0.93241	-	-	-	N
cg16567202	6.81567e-05	0.0298023	0.823294	0.811647	0.0116463	0.0055401	163460	0.377292	0.932556	-	-	-	N
cg13521077	1.35229e-05	0.013625	0.756638	0.733531	0.0231072	7.17456e-05	163464	0.377315	0.932601	-	-	-	N
cg07377907	8.86565e-05	0.0339068	0.808581	0.793525	0.015056	0.00466794	164231	0.379548	0.933718	-	-	-	N
cg09176023	0.000139211	0.0412799	0.821814	0.78833	0.0334848	0.00251189	164654	0.380777	0.934355	-	-	-	N
cg25600027	4.78234e-05	0.0256933	0.0445862	0.0405257	0.00406051	0.000399957	164985	0.381709	0.934763	-	-	-	N
cg26656658	0.000188196	0.0480627	0.798408	0.77675	0.0216579	0.00187414	165818	0.38396	0.935547	-	-	-	N
cg11262093	8.38907e-06	0.010751	0.859018	0.846543	0.0124747	0.00109849	166984	0.387279	0.937038	-	-	-	N
cg11210069	4.02521e-05	0.0239868	0.699945	0.673807	0.0261376	0.00348297	170073	0.395847	0.940435	-	-	-	N
cg10824677	0.000119931	0.0384855	0.910797	0.900938	0.00985972	0.000594687	172023	0.401337	0.942621	-	-	-	N
cg12768523	2.02714e-05	0.0171232	0.66564	0.640162	0.0254785	0.000861628	172638	0.403126	0.943448	-	-	-	N
cg05627398	3.70904e-07	0.00244298	0.663255	0.635025	0.0282303	2.37586e-06	174198	0.407516	0.945185	-	-	-	N
cg20699141	0.000147295	0.0422935	0.480035	0.458617	0.0214171	0.00708263	175295	0.410528	0.946335	-	-	-	N
cg08019384	0.000156448	0.0436452	0.700639	0.675898	0.0247409	0.00307936	175864	0.412191	0.946967	-	-	-	N
cg21222426	4.28844e-05	0.0246936	0.182817	0.165646	0.0171708	0.0010966	176418	0.413819	0.947679	-	-	-	N
cg25842763	0.000100682	0.0356202	0.902562	0.890315	0.0122467	0.00662523	176892	0.41512	0.948155	-	-	-	N
cg07880854	8.0823e-06	0.0106681	0.201439	0.178028	0.0234116	0.00297357	179276	0.421688	0.950314	-	-	-	N
cg13502252	0.000137734	0.0411602	0.772472	0.756199	0.0162722	0.00877937	179345	0.421906	0.950474	-	-	-	N
cg00408773	6.8872e-05	0.0299996	0.407792	0.38713	0.0206617	0.000942052	179540	0.422432	0.950622	-	-	-	N
cg00063773	6.13913e-05	0.0282757	0.423606	0.397961	0.0256451	0.00192336	181173	0.427246	0.952756	-	-	-	N
cg08108641	5.79628e-05	0.0276155	0.788212	0.767416	0.0207957	0.000901471	182283	0.430312	0.953778	-	-	-	N
cg26880735	6.12703e-06	0.00972588	0.517292	0.466906	0.0503866	0.000843868	184786	0.437606	0.956704	-	-	-	N
cg26723162	4.00493e-05	0.0239365	0.38896	0.369803	0.0191577	0.00256638	185229	0.438827	0.957211	-	-	-	N
cg12008047	7.44221e-05	0.0310596	0.890619	0.878801	0.0118174	0.000239671	186146	0.441276	0.95778	-	-	-	N
cg04234014	8.86749e-05	0.0339068	0.748198	0.729211	0.0189869	0.00955449	189853	0.451993	0.961862	-	-	-	N
cg12285605	7.00425e-06	0.0100106	0.776464	0.750494	0.0259695	0.00161912	192162	0.458543	0.964115	-	-	-	N
cg18237551	3.54241e-05	0.0229962	0.0945461	0.0868873	0.00765884	0.00720372	192943	0.460788	0.964907	-	-	-	N
cg19748485	9.96555e-05	0.035506	0.388854	0.369084	0.0197705	0.00358226	195329	0.467542	0.96704	-	-	-	N
cg00956573	0.000196436	0.0488707	0.0798488	0.0746287	0.00522007	0.00805786	196545	0.470877	0.967986	-	-	-	Y
cg07251128	5.2199e-05	0.0267677	0.844029	0.831758	0.012271	0.00110756	197987	0.474885	0.969084	-	-	-	N
cg27151362	1.83299e-05	0.0163484	0.455631	0.438324	0.0173068	0.000832957	198437	0.476165	0.969498	-	-	-	N
cg02760112	1.16178e-05	0.0126136	0.0996491	0.0896474	0.0100017	0.000994553	199891	0.480206	0.970637	-	-	-	N
cg07830534	8.31653e-05	0.032974	0.928982	0.920671	0.00831132	3.93109e-05	200119	0.480853	0.9708	-	-	-	N
cg11944462	0.000190582	0.0482794	0.722517	0.695047	0.0274705	0.00190508	200271	0.481314	0.971008	-	-	-	N
cg17059564	5.80643e-07	0.00283905	0.84341	0.820631	0.0227799	3.34804e-05	201680	0.485267	0.972054	-	-	-	N
cg05491767	6.03729e-05	0.0280373	0.776976	0.750877	0.026099	0.00190329	203022	0.488886	0.972738	-	-	-	N
cg15734436	7.63015e-05	0.0314348	0.391618	0.359609	0.0320096	0.00327892	203249	0.489322	0.972782	-	-	-	N
cg21462934	7.01186e-06	0.0100106	0.870957	0.850087	0.02087	0.00272752	203411	0.489944	0.972882	-	-	-	N
cg21030607	0.000141382	0.0413695	0.746886	0.714003	0.0328831	0.00167903	205323	0.495098	0.974204	-	-	-	N
cg03359468	6.28294e-05	0.0285545	0.097858	0.0906412	0.0072168	0.00323009	207450	0.50112	0.975881	-	-	-	N
cg04009441	0.000137165	0.0411319	0.669857	0.646929	0.022928	0.00594534	208289	0.503427	0.976507	-	-	-	N
cg02773588	8.0752e-05	0.032522	0.708762	0.684946	0.0238168	0.00171407	208601	0.504304	0.976766	-	-	-	N
cg17914838	0.00011017	0.0368475	0.875203	0.855293	0.0199102	0.000132105	209112	0.505564	0.977154	-	-	-	N
cg15023038	0.000150039	0.0426304	0.854993	0.838803	0.0161892	0.00239029	209544	0.507028	0.977637	-	-	-	N
cg26614816	0.000127082	0.0395842	0.114349	0.102081	0.0122676	0.000409927	209839	0.507887	0.977895	-	-	-	N
cg23978358	4.19481e-05	0.024468	0.832482	0.818806	0.0136756	0.000537128	213051	0.51683	0.980106	-	-	-	N
cg20306534	0.000104153	0.0361521	0.944521	0.940036	0.00448495	0.00479645	213347	0.517748	0.980392	-	-	-	N
cg21051972	7.68155e-06	0.0104432	0.11304	0.101399	0.0116417	0.00184154	215067	0.52252	0.981614	-	-	-	N
cg21785245	9.31646e-05	0.0344701	0.8623	0.841002	0.0212984	0.00798638	215473	0.523649	0.981994	-	-	-	N
cg21225504	0.000181847	0.0469767	0.854774	0.842344	0.0124301	0.00536984	217856	0.530559	0.983932	-	-	-	N
cg15636421	0.000116076	0.037821	0.530157	0.502812	0.0273446	0.000254727	218819	0.533237	0.984608	-	-	-	N
cg04180046	2.20506e-07	0.00212122	0.229892	0.203107	0.0267847	2.86616e-05	219397	0.534783	0.985033	-	-	-	N
cg09436545	2.48343e-05	0.0188251	0.550191	0.508902	0.0412888	0.000610281	219635	0.53571	0.985309	-	-	-	N
cg08388455	7.04136e-05	0.0301086	0.591675	0.573379	0.0182956	0.00047179	219879	0.536526	0.985599	-	-	-	N
cg04089332	0.000146827	0.0421924	0.604062	0.589883	0.0141782	0.00967522	220511	0.538198	0.985833	-	-	-	N
cg12333845	3.61663e-06	0.0076504	0.511459	0.485404	0.0260552	0.00969875	220529	0.538205	0.985833	-	-	-	N
cg02163378	4.6998e-05	0.0255223	0.636648	0.608923	0.0277248	0.00537205	222269	0.543083	0.987134	-	-	-	N
cg21324308	2.05458e-05	0.017214	0.734362	0.712133	0.0222284	0.000411435	223563	0.546554	0.987728	-	-	-	N
cg09761265	9.43131e-05	0.0346097	0.785517	0.766405	0.0191128	0.0016264	224203	0.548326	0.988193	-	-	-	N
cg21591807	5.43658e-06	0.00947653	0.874234	0.861123	0.0131114	4.4913e-05	224257	0.548478	0.988227	-	-	-	N
cg23492399	5.17655e-05	0.0267546	0.151294	0.126743	0.0245511	0.00409335	225197	0.551294	0.989068	-	-	-	N
cg03670369	7.14196e-05	0.0303744	0.960594	0.956283	0.00431056	0.00157663	226690	0.555406	0.9899	-	-	-	N
cg02527881	9.90615e-05	0.0354507	0.629596	0.585021	0.0445754	0.00681478	226849	0.555957	0.990055	-	-	-	N
cg00246301	0.000128027	0.0396982	0.91522	0.905681	0.00953919	0.00164393	227363	0.55731	0.990363	-	-	-	N
cg18082362	5.39666e-05	0.0270523	0.234303	0.21565	0.0186524	0.00929188	228937	0.561824	0.991521	-	-	-	N
cg05115862	0.000193033	0.0485321	0.883811	0.859761	0.0240503	0.00986635	230509	0.566209	0.992439	-	-	-	Y
cg02376887	7.55896e-05	0.0312594	0.861022	0.843252	0.0177702	0.00130323	230619	0.566596	0.992593	-	-	-	N
cg14724749	0.000143748	0.0416631	0.448626	0.412571	0.0360549	0.0099897	231002	0.567359	0.992779	-	-	-	N
cg10598595	0.000101634	0.0357081	0.0431339	0.0390968	0.00403711	0.000158516	231255	0.56815	0.992796	-	-	-	N
cg05435295	7.65579e-05	0.0314666	0.630154	0.612431	0.0177225	0.003156	231940	0.570184	0.993241	-	-	-	N
cg20821838	0.000164908	0.0447767	0.905732	0.893502	0.0122299	0.00286298	232819	0.572547	0.993845	-	-	-	N
cg09511421	7.31994e-05	0.0308797	0.345625	0.314611	0.0310134	0.00505825	234334	0.577023	0.994882	-	-	-	N
cg16962008	4.50587e-05	0.025007	0.152194	0.138096	0.0140983	0.000146267	240268	0.593788	0.998415	-	-	-	N
cg18920097	1.08624e-05	0.0121571	0.271159	0.253745	0.0174138	0.000531586	259287	0.975501	1	-	-	-	N
cg19470832	4.40847e-05	0.0248478	0.780002	0.756227	0.0237753	0.000568368	259874	0.97435	1	-	-	-	N
cg15225534	0.000142749	0.0415225	0.920508	0.914689	0.00581938	0.000101444	275118	0.941766	1	-	-	-	N
cg21496518	5.87037e-05	0.0277404	0.308386	0.295453	0.0129327	0.000444883	280483	0.929232	1	-	-	-	N
cg10755035	0.000124835	0.0392506	0.470437	0.447245	0.023192	0.000509828	280832	0.928356	1	-	-	-	N
cg26487259	1.73092e-05	0.0160032	0.688566	0.644155	0.0444104	0.0007889	283052	0.923067	1	-	-	-	N
cg11552868	0.000111488	0.0370735	0.78511	0.767925	0.0171844	0.000167798	286872	0.914001	1	-	-	-	N
cg19734433	0.000100417	0.0356202	0.565543	0.539013	0.0265295	7.6412e-05	290946	0.904042	1	-	-	-	N
cg20130789	0.000119801	0.0384855	0.916397	0.904208	0.012189	0.000550548	294192	0.896093	1	-	-	-	N
cg20360285	0.000139834	0.0412799	0.844707	0.833861	0.0108465	0.000447116	297538	0.887951	1	-	-	-	N
cg27100140	4.21585e-05	0.0244974	0.497837	0.480148	0.0176897	0.000132662	298091	0.886546	1	-	-	-	N
cg20524128	4.28984e-05	0.0246936	0.19381	0.182213	0.0115966	8.15364e-06	298934	0.884381	1	-	-	-	N
cg23228529	5.43395e-05	0.0270671	0.340895	0.276167	0.0647282	6.97986e-05	302145	0.875617	1	-	-	-	N
cg10930290	0.000170367	0.0454045	0.79897	0.777922	0.0210484	0.0018607	304786	0.869799	1	-	-	-	N
cg22132788	8.87142e-05	0.0339068	0.294957	0.260852	0.0341057	0.00116182	306564	0.865242	1	-	-	-	N
cg05834603	0.000114708	0.0376085	0.848099	0.834657	0.0134425	0.000197408	315287	0.842938	1	-	-	-	N
cg03584351	0.00018093	0.0468597	0.677587	0.650007	0.0275809	0.00125237	315579	0.842258	1	-	-	-	N
cg06711175	1.0723e-05	0.0120345	0.663216	0.638815	0.0244018	0.00221818	322401	0.824798	1	-	-	-	N
cg15497724	0.000175179	0.0461147	0.747519	0.712992	0.0345271	0.00589484	322953	0.823354	1	-	-	-	N
cg12559474	0.000200524	0.0494312	0.648086	0.621793	0.0262928	0.00734844	323393	0.82218	1	-	-	-	Y
cg22455271	9.63655e-05	0.0351304	0.734636	0.711965	0.0226713	0.0027404	324568	0.819044	1	-	-	-	N
cg03062564	2.68431e-07	0.00221364	0.164421	0.144156	0.0202648	7.9488e-05	325985	0.813073	1	-	-	-	N
cg00812096	0.000121846	0.0386903	0.750788	0.728846	0.0219421	0.00167261	327971	0.810254	1	-	-	-	N
cg22924796	2.09416e-05	0.0173412	0.894296	0.875937	0.0183593	0.00168648	328680	0.807834	1	-	-	-	N
cg27370131	4.14839e-05	0.0243244	0.0700133	0.0632264	0.00678699	0.00638811	330291	0.804087	1	-	-	-	N
cg02539153	0.000192103	0.0483386	0.523065	0.487752	0.0353127	0.00422127	333563	0.79521	1	-	-	-	N
cg14204430	4.3323e-05	0.0246936	0.577313	0.548991	0.0283225	0.00163242	333653	0.794962	1	-	-	-	N
cg03667083	2.1235e-05	0.0175016	0.672474	0.648539	0.0239349	0.000161453	333766	0.794627	1	-	-	-	N
cg08268892	0.000126011	0.0394057	0.851959	0.840129	0.0118299	0.00139948	334080	0.793834	1	-	-	-	N
cg04450459	3.62764e-05	0.0231179	0.31135	0.27894	0.0324097	0.00557082	337544	0.784532	1	-	-	-	N
cg21481662	9.7406e-05	0.0352959	0.0731176	0.0677235	0.00539409	0.00400308	337584	0.784416	1	-	-	-	N
cg03829194	0.000180086	0.0467311	0.243954	0.230851	0.0131027	0.000550967	342542	0.77122	1	-	-	-	N
cg19100988	0.000185918	0.0476324	0.598132	0.579439	0.0186927	0.00238978	343686	0.768138	1	-	-	-	N
cg14827832	8.62218e-06	0.0108524	0.582966	0.562598	0.0203678	5.28024e-06	343757	0.767943	1	-	-	-	N
cg10831285	2.6415e-05	0.0194753	0.617174	0.589694	0.0274804	0.000310876	345540	0.763308	1	-	-	-	N
cg01353941	0.000203885	0.0497828	0.828818	0.801821	0.0269971	0.00303657	346193	0.761558	1	-	-	-	Y
cg25967612	0.000169197	0.0451823	0.835183	0.817266	0.0179174	0.00409908	346341	0.761166	1	-	-	-	N
cg11024687	6.7807e-05	0.029746	0.728093	0.70778	0.0203128	0.000540451	350077	0.751154	1	-	-	-	N
cg15484354	0.000161069	0.0443302	0.864571	0.851831	0.0127404	0.00492594	350469	0.750088	1	-	-	-	N
cg01787574	3.72894e-05	0.0232832	0.281358	0.260537	0.0208217	0.0029235	356391	0.733798	1	-	-	-	N
cg13118072	0.000195526	0.0488246	0.0626256	0.0580196	0.00460601	0.00210195	356609	0.733227	1	-	-	-	Y
cg10135520	0.000203587	0.0497828	0.0540139	0.0483592	0.00565467	0.00642326	357507	0.730681	1	-	-	-	Y
cg11353300	0.000120529	0.0385004	0.860324	0.849813	0.0105107	0.000151188	357534	0.730616	1	-	-	-	N
cg23348582	9.12533e-05	0.0341697	0.337489	0.326116	0.0113728	0.000759334	361015	0.721255	1	-	-	-	N
cg02139853	0.000203099	0.0497828	0.853939	0.84311	0.0108297	0.00109189	361998	0.71856	1	-	-	-	Y
cg11663289	5.35203e-07	0.00283839	0.130469	0.12132	0.00914953	0.00232217	362450	0.71731	1	-	-	-	N
cg08289525	5.08594e-07	0.00277686	0.657814	0.630544	0.0272708	1.69487e-06	364821	0.710809	1	-	-	-	N
cg23930711	2.73946e-07	0.00221364	0.192411	0.169074	0.0233375	6.70092e-05	366570	0.70611	1	-	-	-	N
cg04417556	6.24267e-05	0.0284385	0.0806747	0.0754861	0.00518859	0.00143573	367457	0.703771	1	-	-	-	N
cg03817911	0.000115574	0.0377184	0.0678388	0.0617168	0.00612199	0.00100089	379085	0.671864	1	-	-	-	N
cg03357547	4.42385e-06	0.00848071	0.43995	0.413483	0.0264667	4.56612e-05	380986	0.666703	1	-	-	-	N
cg13010014	4.88257e-06	0.00880672	0.497594	0.468289	0.0293049	0.0001905	381935	0.664076	1	-	-	-	N
cg09914773	1.21064e-05	0.0129744	0.660938	0.636458	0.0244804	0.000922006	382961	0.651704	1	-	-	-	N
cg05389922	5.42872e-05	0.0270671	0.350863	0.337719	0.0131438	0.00123259	385085	0.655683	1	-	-	-	N
cg22573118	7.88845e-05	0.032096	0.926266	0.920235	0.00603169	0.000120606	386060	0.653037	1	-	-	-	N
cg03625515	6.2481e-06	0.00972588	0.784043	0.769058	0.0149853	5.8315e-05	388556	0.646246	1	-	-	-	N
cg27105390	0.000113811	0.0374757	0.301123	0.28366	0.0174636	0.000492463	388931	0.645199	1	-	-	-	N
cg21838625	9.78217e-05	0.0353098	0.34002	0.321435	0.0185845	0.00189359	389152	0.644603	1	-	-	-	N
cg03032816	4.88234e-05	0.0257858	0.919158	0.909543	0.00961502	0.00239102	398502	0.618435	1	-	-	-	N
cg13785189	8.51416e-05	0.0333654	0.050518	0.0459541	0.00456395	0.00406521	398883	0.617347	1	-	-	-	N
cg01134643	0.000150576	0.0426627	0.838178	0.82215	0.0160279	0.00243206	402569	0.606102	1	-	-	-	N
cg13485320	1.70666e-09	0.000144581	0.251973	0.290916	-0.0389432	1.70156e-07	-	-	-	82722	0.18405	0.898916	N
cg01031400	4.23378e-09	0.000285096	0.104205	0.117442	-0.0132371	0.00098364	-	-	-	13533	0.0189253	0.564971	N
cg02822788	9.84568e-09	0.000434582	0.435204	0.477122	-0.0419179	0.000295983	-	-	-	32437	0.0588169	0.732614	N
cg11900509	1.18318e-08	0.000434582	0.778359	0.820791	-0.0424324	0.000196128	-	-	-	5313	0.00498988	0.378122	N
cg01628053	2.0726e-08	0.000645254	0.65157	0.703805	-0.0522348	0.00752909	-	-	-	2788	0.00176054	0.255133	N
cg19566764	2.74158e-08	0.000692301	0.114724	0.130262	-0.0155381	0.000244826	-	-	-	13872	0.0195716	0.570033	N
cg15527515	4.2562e-08	0.000955352	0.164839	0.213805	-0.0489666	0.000280816	-	-	-	139750	0.339343	0.98107	N
cg20307184	4.06869e-08	0.000955352	0.574187	0.629229	-0.0550415	0.000203038	-	-	-	354381	0.424877	1	N
cg13423554	5.1686e-08	0.00109909	0.120675	0.147466	-0.0267907	0.000841566	-	-	-	1546	0.00059336	0.155055	N
cg09245003	6.33456e-08	0.00127722	0.851604	0.876947	-0.0253428	7.74799e-05	-	-	-	51127	0.103635	0.819026	N
cg23190089	8.73279e-08	0.00141132	0.623593	0.663332	-0.0397396	8.44052e-06	-	-	-	382705	0.464208	1	N
cg03919488	9.20002e-08	0.00142965	0.155216	0.199108	-0.0438917	0.000629058	-	-	-	157426	0.388518	0.997116	N
cg14219124	1.01715e-07	0.00146771	0.0606079	0.0734814	-0.0128735	0.00821596	-	-	-	6943	0.00738118	0.429471	N
cg09939948	1.35531e-07	0.00160401	0.0685992	0.0807426	-0.0121434	0.000986382	-	-	-	403576	0.500805	1	N
cg05767421	1.42921e-07	0.00160401	0.164511	0.186027	-0.021516	5.34257e-05	-	-	-	272891	0.756038	1	N
cg10944833	1.42682e-07	0.00160401	0.441986	0.485878	-0.0438924	5.62445e-05	-	-	-	34636	0.0639653	0.746157	N
cg13323489	1.57009e-07	0.00162658	0.64886	0.674015	-0.0251556	0.00135079	-	-	-	133536	0.322021	0.974302	N
cg03663556	1.55247e-07	0.00162658	0.305363	0.348441	-0.0430782	0.00226273	-	-	-	1002	0.000237617	0.095792	N
cg08580187	2.28266e-07	0.00214479	0.769343	0.792171	-0.0228279	0.00278688	-	-	-	53124	0.108446	0.824835	N
cg04134048	3.11462e-07	0.00240835	0.0674182	0.0751971	-0.00777892	0.0043443	-	-	-	7345	0.00795512	0.437578	N
cg24218620	3.15924e-07	0.00240835	0.247953	0.279352	-0.0313995	0.000185991	-	-	-	87959	0.198051	0.909739	N
cg11966524	4.28202e-07	0.00244298	0.775607	0.795329	-0.019722	2.17139e-05	-	-	-	290316	0.717658	1	N
cg09345786	3.93022e-07	0.00244298	0.445966	0.477219	-0.0312527	0.00163027	-	-	-	516	5.46947e-05	0.0427858	N
cg13075295	4.09432e-07	0.00244298	0.144166	0.177097	-0.0329312	8.16526e-05	-	-	-	107804	0.251339	0.942035	N
cg04195855	4.03731e-07	0.00244298	0.196345	0.260603	-0.0642574	0.00934545	-	-	-	122	9.24006e-07	0.00304145	N
cg24033661	4.50259e-07	0.00252664	0.539031	0.585094	-0.0460633	1.26454e-05	-	-	-	307580	0.671726	1	N
cg21853021	4.67106e-07	0.00258527	0.340844	0.389626	-0.0487816	3.06385e-06	-	-	-	79309	0.17511	0.892054	N
cg09654116	5.62017e-07	0.00283839	0.568584	0.611768	-0.0431838	2.06761e-05	-	-	-	322758	0.623818	1	N
cg09292069	5.86361e-07	0.00283905	0.703836	0.735138	-0.0313023	0.00715275	-	-	-	22444	0.0368094	0.662607	N
cg06711306	5.94741e-07	0.00283905	0.540711	0.583188	-0.0424775	0.000687432	-	-	-	4264	0.00350098	0.331664	N
cg25702651	6.46836e-07	0.00296979	0.249815	0.335243	-0.0854274	0.00373496	-	-	-	387	2.82185e-05	0.0294036	N
cg06382028	6.41055e-07	0.00296979	0.329209	0.450901	-0.121692	0.0018816	-	-	-	22438	0.0367956	0.662558	N
cg24292665	7.70509e-07	0.00342097	0.357353	0.382941	-0.0255881	2.09495e-05	-	-	-	76902	0.168731	0.886466	N
cg11953516	8.0245e-07	0.0034844	0.680649	0.706464	-0.0258152	0.000776496	-	-	-	96575	0.221123	0.925089	N
cg00939684	9.75184e-07	0.00393298	0.767795	0.784812	-0.0170169	0.000336097	-	-	-	87695	0.197362	0.909292	N
cg10537821	9.7511e-07	0.00393298	0.84521	0.866076	-0.0208657	0.00519843	-	-	-	236600	0.857012	1	N
cg11130630	1.03841e-06	0.00395587	0.672708	0.711137	-0.0384291	8.37961e-05	-	-	-	53505	0.109455	0.826521	N
cg17098979	1.15981e-06	0.00411025	0.808838	0.830927	-0.0220891	0.00736771	-	-	-	11961	0.0159767	0.539675	N
cg05512869	1.28887e-06	0.00432608	0.680467	0.717528	-0.037061	0.0010641	-	-	-	161002	0.398367	0.999822	N
cg25949338	1.32886e-06	0.00432982	0.398169	0.457194	-0.0590251	0.000890081	-	-	-	1227	0.000366569	0.120579	N
cg20684180	1.40478e-06	0.00450455	0.110427	0.125804	-0.0153775	0.00313965	-	-	-	101995	0.235615	0.933334	N
cg01715680	1.54461e-06	0.00476389	0.646466	0.686792	-0.0403262	0.00952897	-	-	-	11129	0.0143675	0.521586	N
cg16072777	1.5317e-06	0.00476389	0.13571	0.215807	-0.0800975	1.57013e-05	-	-	-	89060	0.200828	0.911066	N
cg19995899	1.70327e-06	0.00504634	0.860321	0.883886	-0.0235645	0.0029003	-	-	-	396600	0.512802	1	N
cg00371301	1.89406e-06	0.00549646	0.949423	0.954375	-0.00495185	0.000147769	-	-	-	240953	0.84614	1	N
cg27298830	1.96997e-06	0.0055684	0.862018	0.883283	-0.021265	0.00781295	-	-	-	6771	0.00709791	0.423601	N
cg20703671	2.14019e-06	0.00588232	0.431275	0.448762	-0.0174871	0.00518929	-	-	-	104957	0.243539	0.937483	N
cg02207200	2.2266e-06	0.00603612	0.0895564	0.111748	-0.0221912	0.00289712	-	-	-	326	1.63124e-05	0.0202168	N
cg10070864	2.33072e-06	0.0061949	0.438018	0.490304	-0.0522867	0.000616739	-	-	-	49025	0.0985404	0.812078	N
cg07386859	2.48647e-06	0.00643399	0.85134	0.873707	-0.0223665	0.00230382	-	-	-	143846	0.350469	0.984398	N
cg06297194	2.59322e-06	0.00646134	0.86234	0.886476	-0.0241354	0.000519122	-	-	-	9246	0.0111554	0.487453	N
cg23976431	2.5464e-06	0.00646134	0.471611	0.502578	-0.0309669	0.0026893	-	-	-	71299	0.154599	0.87612	N
cg14195115	2.68835e-06	0.00649192	0.510253	0.557019	-0.046766	0.00239562	-	-	-	134768	0.325405	0.975571	N
cg04398451	2.73154e-06	0.00649192	0.796439	0.855011	-0.0585724	0.00533297	-	-	-	123627	0.294806	0.963462	N
cg07927540	2.71412e-06	0.00649192	0.221415	0.280011	-0.058596	0.00368908	-	-	-	22121	0.0361439	0.660151	N
cg19872095	2.81289e-06	0.00656931	0.603075	0.640888	-0.0378122	0.00506406	-	-	-	22260	0.0364401	0.661373	N
cg04099543	2.85921e-06	0.00663911	0.659158	0.684674	-0.0255165	0.00011908	-	-	-	179689	0.979	1	N
cg04760708	3.05866e-06	0.0068655	0.85165	0.872451	-0.0208011	0.00319605	-	-	-	14415	0.0205553	0.576101	N
cg18064714	3.10018e-06	0.00692026	0.0975888	0.112128	-0.0145396	0.00151256	-	-	-	76039	0.166584	0.885084	N
cg08857221	3.13602e-06	0.00696179	0.615343	0.657283	-0.04194	0.00173423	-	-	-	32978	0.0600401	0.73546	N
cg13916255	3.83917e-06	0.00807886	0.52896	0.590221	-0.0612608	0.000569125	-	-	-	49795	0.10048	0.815249	N
cg17970176	3.93801e-06	0.00820142	0.739493	0.768883	-0.0293901	0.0068723	-	-	-	33997	0.0624711	0.742457	N
cg09245872	4.01897e-06	0.00820823	0.679694	0.697217	-0.0175236	0.00173222	-	-	-	20078	0.03199	0.643736	N
cg01895612	4.00543e-06	0.00820823	0.72396	0.751443	-0.0274829	0.00361107	-	-	-	37346	0.0702346	0.759802	N
cg26112661	3.99378e-06	0.00820823	0.205163	0.246509	-0.041346	1.36779e-05	-	-	-	284299	0.734209	1	N
cg23588928	4.10814e-06	0.00829907	0.908709	0.921053	-0.0123441	0.0024835	-	-	-	27925	0.0487201	0.704892	N
cg00588297	4.26888e-06	0.00845468	0.509098	0.537878	-0.0287801	0.00153989	-	-	-	76803	0.168472	0.886224	N
cg14054283	4.31236e-06	0.00845717	0.351961	0.39672	-0.044759	0.000403227	-	-	-	329332	0.613459	1	N
cg08570472	4.41279e-06	0.00848071	0.475916	0.526239	-0.0503229	0.00487926	-	-	-	1436	0.000508387	0.143117	N
cg17995197	4.54392e-06	0.00848071	0.462739	0.519373	-0.0566343	0.000225056	-	-	-	2918	0.00189325	0.262142	N
cg23948825	4.79837e-06	0.00873281	0.898047	0.909065	-0.0110187	0.000478391	-	-	-	84357	0.188336	0.902013	N
cg20065463	4.78357e-06	0.00873281	0.162791	0.194913	-0.0321225	0.000412456	-	-	-	402451	0.497226	1	N
cg27118929	4.87346e-06	0.00880672	0.799642	0.823822	-0.0241795	8.99106e-05	-	-	-	347582	0.416091	1	N
cg12692682	5.87126e-06	0.00966485	0.629188	0.662329	-0.0331408	0.00503667	-	-	-	346033	0.413999	1	N
cg10707081	6.21234e-06	0.00972588	0.704482	0.738852	-0.03437	0.00232387	-	-	-	109667	0.256394	0.944593	N
cg17496887	6.08038e-06	0.00972588	0.759454	0.799504	-0.0400501	0.00150321	-	-	-	310532	0.663716	1	N
cg00077566	6.30338e-06	0.00972588	0.908935	0.954904	-0.045969	9.94497e-08	-	-	-	169834	0.993611	1	N
cg00092400	6.41657e-06	0.00978296	0.623179	0.655659	-0.0324796	0.00859647	-	-	-	120656	0.286714	0.960094	N
cg03757387	6.41582e-06	0.00978296	0.479025	0.536607	-0.0575822	0.000686634	-	-	-	10600	0.0134961	0.514289	N
cg02704570	6.5299e-06	0.00983319	0.732989	0.748749	-0.0157596	0.00029234	-	-	-	143259	0.348847	0.983814	N
cg22893791	6.72839e-06	0.00994312	0.378312	0.429421	-0.051109	0.00144157	-	-	-	1964	0.000936085	0.192276	N
cg22283925	6.90345e-06	0.00999713	0.411895	0.433523	-0.021628	0.00140717	-	-	-	25739	0.0439914	0.690564	N
cg22338356	6.86943e-06	0.00999713	0.509363	0.555047	-0.0456844	0.000458289	-	-	-	293369	0.703037	1	N
cg10238145	7.06117e-06	0.010042	0.487433	0.52746	-0.0400266	0.00315029	-	-	-	73020	0.158846	0.878971	N
cg06864895	7.76246e-06	0.0104892	0.199984	0.238526	-0.0385422	0.000444975	-	-	-	372475	0.449341	1	N
cg03230711	8.12819e-06	0.0106681	0.0793252	0.0954707	-0.0161454	0.000199309	-	-	-	211317	0.916101	1	N
cg18681352	7.9923e-06	0.0106681	0.195336	0.214159	-0.0188222	0.00131035	-	-	-	136560	0.330615	0.97816	N
cg20961387	8.17502e-06	0.0106681	0.650116	0.673465	-0.0233487	0.00200465	-	-	-	158996	0.392761	0.998039	N
cg08621957	8.18529e-06	0.0106681	0.502821	0.541997	-0.039176	0.000832348	-	-	-	14548	0.0208473	0.578975	N
cg15867428	8.48837e-06	0.010751	0.128074	0.144466	-0.0163915	0.00106176	-	-	-	359028	0.498076	1	N
cg16848712	8.7503e-06	0.0109315	0.241442	0.260224	-0.0187819	0.00500675	-	-	-	30548	0.0544732	0.720466	N
cg17198772	9.32916e-06	0.0111848	0.775832	0.799062	-0.0232302	0.00610853	-	-	-	380567	0.539127	1	N
cg17343167	9.29365e-06	0.0111848	0.431	0.461404	-0.0304037	8.20251e-05	-	-	-	345420	0.41319	1	N
cg13055001	1.026e-05	0.0116443	0.227995	0.253446	-0.025451	0.00569725	-	-	-	66178	0.141405	0.863191	N
cg04108939	1.10323e-05	0.0123003	0.076197	0.0834997	-0.00730268	0.000348449	-	-	-	221074	0.893556	1	N
cg03583111	1.16449e-05	0.0126136	0.394053	0.426268	-0.032215	0.000222734	-	-	-	88248	0.198821	0.91026	N
cg26821681	1.16292e-05	0.0126136	0.573472	0.605968	-0.0324965	0.00580183	-	-	-	355239	0.573933	1	N
cg23069297	1.15078e-05	0.0126136	0.762092	0.837	-0.0749074	0.00864511	-	-	-	2220	0.00117854	0.214423	N
cg05249460	1.2299e-05	0.0131112	0.771066	0.790641	-0.019575	0.000811527	-	-	-	96726	0.221537	0.925354	N
cg23586138	1.22684e-05	0.0131112	0.425918	0.46067	-0.0347523	0.00158174	-	-	-	77375	0.170005	0.88765	N
cg07519373	1.24226e-05	0.0132082	0.711444	0.756691	-0.045247	0.00357346	-	-	-	21943	0.0358132	0.659486	N
cg18235690	1.28272e-05	0.013521	0.386931	0.413613	-0.0266821	0.000134483	-	-	-	371112	0.499634	1	N
cg01099220	1.34328e-05	0.013625	0.124209	0.141086	-0.0168771	0.00055497	-	-	-	152583	0.374912	0.992726	N
cg11737831	1.34848e-05	0.013625	0.302178	0.319881	-0.0177035	0.000104661	-	-	-	159485	0.394097	0.998374	N
cg17491622	1.31935e-05	0.013625	0.260342	0.287098	-0.0267563	0.00735622	-	-	-	3117	0.00210858	0.273373	N
cg11335335	1.33097e-05	0.013625	0.436515	0.49226	-0.0557444	0.00109631	-	-	-	311207	0.661738	1	N
cg19273668	1.3592e-05	0.0136268	0.937754	0.944218	-0.00646398	0.00109711	-	-	-	399047	0.508722	1	N
cg14387743	1.44098e-05	0.0141361	0.319577	0.363881	-0.0443041	0.000111082	-	-	-	247498	0.829837	1	N
cg24640156	1.49829e-05	0.0144476	0.767635	0.829596	-0.0619616	0.00191771	-	-	-	5071	0.00460076	0.366781	N
cg07266431	1.57736e-05	0.0150176	0.51785	0.550217	-0.0323668	0.00130656	-	-	-	137502	0.333235	0.979165	N
cg26523175	1.60715e-05	0.015133	0.301261	0.350089	-0.0488284	0.00129625	-	-	-	400643	0.505887	1	N
cg17121120	1.76844e-05	0.0161653	0.0651957	0.0725172	-0.00732149	0.00457594	-	-	-	354551	0.44168	1	N
cg20164964	1.81161e-05	0.0162911	0.317869	0.353624	-0.0357547	0.00719016	-	-	-	9409	0.0114881	0.493292	N
cg00625443	1.94092e-05	0.0167832	0.921221	0.929753	-0.00853218	0.001739	-	-	-	36200	0.0675257	0.753657	N
cg26371345	1.95683e-05	0.0168216	0.332211	0.389085	-0.0568733	0.00230738	-	-	-	39852	0.0762747	0.773293	N
cg22767461	2.05786e-05	0.017214	0.721446	0.749886	-0.0284405	0.000641898	-	-	-	175896	0.985224	1	N
cg23987134	2.09452e-05	0.0173412	0.703576	0.733076	-0.0295006	0.00159287	-	-	-	333667	0.603431	1	N
cg07527324	2.13149e-05	0.0175016	0.843971	0.856949	-0.0129776	0.00648191	-	-	-	151882	0.372977	0.992194	N
cg15835339	2.20598e-05	0.0178972	0.824928	0.846696	-0.0217684	0.00269462	-	-	-	383701	0.465845	1	N
cg02467382	2.28524e-05	0.0182472	0.870586	0.884421	-0.0138353	0.00363169	-	-	-	3650	0.00276979	0.306434	N
cg08072217	2.28328e-05	0.0182472	0.465857	0.503409	-0.0375521	0.000803553	-	-	-	188075	0.963513	1	N
cg08244301	2.30401e-05	0.018339	0.729175	0.743492	-0.0143174	0.00531846	-	-	-	54028	0.110706	0.82777	N
cg12604031	2.30582e-05	0.018339	0.459492	0.493029	-0.0335374	0.000842845	-	-	-	289851	0.718991	1	N
cg12386061	2.35256e-05	0.0183823	0.0943942	0.106564	-0.0121703	0.000367919	-	-	-	12692	0.0173546	0.552386	N
cg06261066	2.42543e-05	0.018737	0.620547	0.658039	-0.0374916	0.00723341	-	-	-	12106	0.0162477	0.542243	N
cg01479187	2.62743e-05	0.0194425	0.0999194	0.114752	-0.0148324	0.000290787	-	-	-	141712	0.344549	0.982537	N
cg06943912	2.68135e-05	0.0195903	0.646695	0.696296	-0.0496004	0.000964624	-	-	-	156795	0.386688	0.996419	N
cg04609875	2.84114e-05	0.0201124	0.635868	0.663515	-0.0276471	0.00441357	-	-	-	337135	0.402172	1	N
cg17132030	2.83059e-05	0.0201124	0.386558	0.421399	-0.0348405	0.00187069	-	-	-	369893	0.554266	1	N
cg18458509	2.85659e-05	0.0201774	0.772329	0.797021	-0.0246916	0.000648991	-	-	-	257604	0.804228	1	N
cg26470501	2.90798e-05	0.0204689	0.336521	0.362961	-0.0264398	0.00900468	-	-	-	5601	0.00539154	0.38892	N
cg26369418	2.98321e-05	0.020853	0.761554	0.780876	-0.0193223	0.0022573	-	-	-	107447	0.250364	0.941433	N
cg16046375	3.04562e-05	0.0212526	0.782085	0.798251	-0.0161656	0.00393688	-	-	-	311895	0.65979	1	N
cg11710912	3.10838e-05	0.0214402	0.218682	0.239761	-0.0210789	4.75062e-05	-	-	-	326432	0.604214	1	N
cg04656451	3.14332e-05	0.0215619	0.562541	0.603977	-0.0414362	0.00259847	-	-	-	114091	0.26868	0.951475	N
cg05645661	3.21268e-05	0.021926	0.836737	0.850684	-0.0139466	0.00913661	-	-	-	13564	0.0189852	0.565388	N
cg07043604	3.28009e-05	0.0220876	0.39329	0.430364	-0.0370744	0.00164739	-	-	-	153234	0.376644	0.99308	N
cg04787675	3.38643e-05	0.0224299	0.0897519	0.0996012	-0.00984928	0.00133479	-	-	-	80926	0.179356	0.895451	N
cg13430464	3.49765e-05	0.0229036	0.171015	0.197629	-0.0266144	0.00545482	-	-	-	42592	0.0828968	0.786329	N
cg17386185	3.507e-05	0.0229277	0.098497	0.109259	-0.010762	0.00485248	-	-	-	31560	0.0567849	0.726507	N
cg03626746	3.54652e-05	0.0229962	0.949582	0.954284	-0.00470183	0.000445141	-	-	-	276056	0.756124	1	N
cg02855981	3.55163e-05	0.0229962	0.925796	0.933182	-0.00738676	0.0059589	-	-	-	250017	0.823362	1	N
cg17342588	3.59508e-05	0.0230207	0.106739	0.120105	-0.0133659	0.000719887	-	-	-	140298	0.340893	0.981706	N
cg27592868	3.58299e-05	0.0230207	0.52884	0.554166	-0.025326	0.00464852	-	-	-	62279	0.131367	0.85223	N
cg23617193	3.6357e-05	0.0231328	0.252422	0.282644	-0.0302228	0.0021212	-	-	-	385598	0.531258	1	N
cg25963822	3.76306e-05	0.0232832	0.0559379	0.0617165	-0.00577866	0.00610605	-	-	-	371896	0.489565	1	N
cg23476401	3.72952e-05	0.0232832	0.772608	0.802764	-0.0301554	0.00334456	-	-	-	90586	0.205091	0.914745	N
cg15044041	3.68893e-05	0.0232832	0.572259	0.604117	-0.0318582	0.00706666	-	-	-	130358	0.313616	0.970879	N
cg19697239	3.79954e-05	0.0234729	0.09593	0.109302	-0.0133721	0.00460265	-	-	-	48575	0.0974764	0.810761	N
cg21931938	3.80537e-05	0.023473	0.739867	0.75518	-0.0153124	0.00458581	-	-	-	128700	0.308665	0.968997	N
cg16439948	3.83603e-05	0.0235186	0.0693343	0.0778856	-0.00855131	0.000653247	-	-	-	138457	0.335814	0.979932	N
cg02860108	3.84843e-05	0.0235588	0.895911	0.903611	-0.00769975	0.00826259	-	-	-	60483	0.126834	0.847258	N
cg06814616	3.88086e-05	0.0236498	0.451245	0.477763	-0.0265176	0.00373144	-	-	-	2184	0.00114887	0.212447	N
cg01855013	3.89815e-05	0.0237194	0.361623	0.379365	-0.0177426	0.00383645	-	-	-	21274	0.0345142	0.655484	N
cg01746878	4.11128e-05	0.0242272	0.938012	0.94451	-0.00649826	0.00235944	-	-	-	49488	0.0997122	0.814084	N
cg17787876	4.11418e-05	0.0242272	0.386388	0.415309	-0.0289211	0.000456869	-	-	-	335795	0.400332	1	N
cg08506585	4.1968e-05	0.024468	0.896139	0.91402	-0.0178804	9.48111e-05	-	-	-	123730	0.295057	0.963515	N
cg04037470	4.22002e-05	0.0244974	0.0529967	0.0622038	-0.00920707	0.0028311	-	-	-	367615	0.542842	1	N
cg04215256	4.33379e-05	0.0246936	0.0464774	0.0532821	-0.00680468	0.0010549	-	-	-	154923	0.381514	0.994977	N
cg27300742	4.35589e-05	0.0247043	0.853992	0.871501	-0.0175089	0.00323641	-	-	-	92865	0.211319	0.918968	N
cg25670376	4.48941e-05	0.0249842	0.46901	0.497764	-0.0287534	0.000357384	-	-	-	273739	0.757882	1	N
cg13439596	4.59827e-05	0.0252088	0.270991	0.286254	-0.0152629	0.00958528	-	-	-	7772	0.00862711	0.448483	N
cg04420752	4.60724e-05	0.0252088	0.877197	0.899645	-0.022448	0.000811275	-	-	-	258406	0.802104	1	N
cg26932623	4.63018e-05	0.025246	0.621554	0.65702	-0.0354663	0.0029294	-	-	-	391636	0.521138	1	N
cg11274371	4.67845e-05	0.0254749	0.0850276	0.09599	-0.0109624	0.00105795	-	-	-	42086	0.0816749	0.783698	N
cg20359202	4.81563e-05	0.0257703	0.460847	0.49419	-0.0333428	0.000588058	-	-	-	312382	0.654623	1	N
cg06747543	4.83092e-05	0.0257767	0.162609	0.197228	-0.0346195	0.000657682	-	-	-	291184	0.7154	1	N
cg01439568	4.99387e-05	0.026306	0.777183	0.796094	-0.0189106	0.000792375	-	-	-	290571	0.714204	1	N
cg21202862	5.22065e-05	0.0267677	0.910216	0.916952	-0.00673627	0.00179759	-	-	-	53828	0.110191	0.827265	N
cg15026243	5.30799e-05	0.0269759	0.796766	0.816936	-0.0201701	0.00373742	-	-	-	398420	0.490167	1	N
cg20366110	5.28233e-05	0.0269759	0.543917	0.570428	-0.0265106	0.00366109	-	-	-	208893	0.921414	1	N
cg05769975	5.33244e-05	0.0270199	0.822633	0.8351	-0.0124668	0.000586655	-	-	-	70210	0.151812	0.873673	N
cg26373071	5.37669e-05	0.0270523	0.851525	0.866946	-0.0154211	0.00595817	-	-	-	118785	0.281556	0.957683	N
cg24630957	5.40361e-05	0.0270523	0.720535	0.741976	-0.0214414	0.00784979	-	-	-	32087	0.0579212	0.729327	N
cg02342791	5.43982e-05	0.0270671	0.276228	0.310283	-0.0340543	0.00328124	-	-	-	133202	0.321101	0.973961	N
cg25954235	5.42067e-05	0.0270671	0.337309	0.397728	-0.0604193	0.00805957	-	-	-	37608	0.0708839	0.761514	N
cg08062387	5.62821e-05	0.0275967	0.694083	0.727902	-0.0338191	0.00401544	-	-	-	249266	0.825239	1	N
cg02030270	5.76196e-05	0.0276155	0.935872	0.943899	-0.00802618	0.000173898	-	-	-	44158	0.0865425	0.791831	N
cg09847753	5.80041e-05	0.0276155	0.104741	0.116455	-0.0117136	0.00096845	-	-	-	360465	0.432962	1	N
cg23237801	5.8253e-05	0.0276155	0.491841	0.51513	-0.0232893	0.00769084	-	-	-	40297	0.0773764	0.775727	N
cg26340050	5.7056e-05	0.0276155	0.615851	0.644363	-0.0285121	7.06048e-05	-	-	-	248031	0.828466	1	N
cg20876010	5.83027e-05	0.0276155	0.349022	0.380689	-0.0316672	0.00478009	-	-	-	118788	0.281568	0.957683	N
cg04380576	5.80767e-05	0.0276155	0.538593	0.57068	-0.0320866	0.000348906	-	-	-	280983	0.742759	1	N
cg24927800	5.69683e-05	0.0276155	0.181866	0.217006	-0.0351398	0.00869912	-	-	-	154532	0.380321	0.994365	N
cg00689651	5.94576e-05	0.0278079	0.0507491	0.0573953	-0.00664626	0.000565428	-	-	-	375176	0.453146	1	N
cg02413040	5.9445e-05	0.0278079	0.0908121	0.109167	-0.0183554	0.00869469	-	-	-	368726	0.444111	1	N
cg09386376	5.91653e-05	0.0278079	0.596324	0.650847	-0.0545238	0.00525566	-	-	-	96345	0.220502	0.924694	N
cg08376368	5.9714e-05	0.0278594	0.045042	0.0496795	-0.00463754	0.000686809	-	-	-	88118	0.198487	0.910093	N
cg05210798	6.00309e-05	0.0279427	0.0644443	0.0715352	-0.00709095	0.00321593	-	-	-	12412	0.0168106	0.547191	N
cg12438037	6.02777e-05	0.0280253	0.47024	0.492475	-0.0222355	0.00875033	-	-	-	50389	0.101929	0.816662	N
cg04831327	6.06052e-05	0.0281129	0.816612	0.839689	-0.0230765	5.70456e-05	-	-	-	255339	0.810012	1	N
cg15887927	6.26377e-05	0.0284994	0.119919	0.143119	-0.0231992	0.000176783	-	-	-	70876	0.153486	0.874936	N
cg02770683	6.31244e-05	0.0286242	0.94956	0.954006	-0.00444606	0.00711879	-	-	-	89884	0.203189	0.913336	N
cg02512395	6.38723e-05	0.0288017	0.91815	0.924344	-0.00619406	0.00689889	-	-	-	324480	0.626003	1	N
cg00153543	6.4146e-05	0.0288929	0.526002	0.560357	-0.0343549	0.00506947	-	-	-	133158	0.320987	0.973933	N
cg07107130	6.44977e-05	0.028981	0.555132	0.578735	-0.0236028	5.57733e-05	-	-	-	294543	0.704286	1	N
cg18419977	6.46593e-05	0.028981	0.712645	0.741477	-0.0288322	0.0028514	-	-	-	90949	0.206116	0.915602	N
cg27110491	6.55809e-05	0.0291064	0.612049	0.645578	-0.033529	2.68139e-06	-	-	-	182693	0.973872	1	N
cg13294084	6.7308e-05	0.0296236	0.877776	0.906791	-0.0290147	0.00755921	-	-	-	11772	0.0155909	0.534879	N
cg18182475	7.00118e-05	0.0300747	0.874439	0.888859	-0.0144203	0.0015301	-	-	-	130034	0.312322	0.970418	N
cg18362003	6.97077e-05	0.0300747	0.842895	0.860139	-0.0172436	0.00302864	-	-	-	104111	0.241299	0.936419	N
cg05539265	6.98608e-05	0.0300747	0.762209	0.802046	-0.0398374	0.00852496	-	-	-	88670	0.199862	0.91065	N
cg11107212	7.2225e-05	0.0305881	0.116069	0.132054	-0.0159858	0.000694302	-	-	-	327990	0.616861	1	N
cg03888765	7.40202e-05	0.0309911	0.969787	0.971901	-0.00211393	0.00591819	-	-	-	331335	0.608574	1	N
cg21008530	7.42857e-05	0.0310379	0.612597	0.650711	-0.0381144	0.00149465	-	-	-	213949	0.910103	1	N
cg27413421	7.72576e-05	0.0316576	0.729955	0.748004	-0.0180487	0.00608056	-	-	-	15007	0.0217949	0.586312	N
cg01291665	8.0174e-05	0.0324251	0.550881	0.585542	-0.0346611	0.0032664	-	-	-	45911	0.0907352	0.798562	N
cg17654567	8.04498e-05	0.0324513	0.896724	0.906581	-0.00985675	0.00211702	-	-	-	135744	0.32844	0.977034	N
cg21563683	8.04797e-05	0.0324513	0.166	0.195238	-0.0292377	0.00628359	-	-	-	108855	0.254233	0.943614	N
cg24351857	8.14686e-05	0.0326869	0.133302	0.141187	-0.00788555	0.00718551	-	-	-	37461	0.0705484	0.760871	N
cg17324128	8.13974e-05	0.0326869	0.437113	0.458547	-0.0214342	0.00177992	-	-	-	53627	0.109761	0.826902	N
cg08598287	8.19398e-05	0.0327782	0.68782	0.707282	-0.0194622	0.000719117	-	-	-	227837	0.87799	1	N
cg05206657	8.36193e-05	0.032974	0.925318	0.931162	-0.0058439	0.00435361	-	-	-	110215	0.257931	0.945558	N
cg04730355	8.35246e-05	0.032974	0.151386	0.178157	-0.0267709	0.00984286	-	-	-	11546	0.0151392	0.529766	N
cg00686823	8.34654e-05	0.032974	0.54525	0.584475	-0.0392252	0.00719799	-	-	-	71711	0.155665	0.877002	N
cg20335425	8.44433e-05	0.0332207	0.30121	0.330131	-0.0289205	0.00314497	-	-	-	129421	0.310628	0.969721	N
cg13625026	8.45552e-05	0.0332323	0.493585	0.51371	-0.0201247	0.00234933	-	-	-	43671	0.085456	0.790611	N
cg13675051	8.52988e-05	0.0333947	0.733387	0.760254	-0.0268669	0.00808494	-	-	-	109578	0.256197	0.944483	N
cg00945507	8.57971e-05	0.0335511	0.193426	0.223782	-0.0303561	0.000304589	-	-	-	282962	0.735568	1	N
cg11500660	8.65724e-05	0.0335647	0.0438523	0.0483211	-0.0044689	0.00541434	-	-	-	347587	0.574853	1	N
cg23358740	8.64748e-05	0.0335647	0.0953321	0.10902	-0.0136878	0.00548278	-	-	-	59396	0.123957	0.843334	N
cg17559809	8.71364e-05	0.033653	0.104455	0.117087	-0.0126316	0.00396651	-	-	-	82448	0.183346	0.898738	N
cg01074767	8.79996e-05	0.0338076	0.48464	0.519844	-0.0352043	0.00393953	-	-	-	65371	0.139298	0.860931	N
cg22495058	9.04046e-05	0.0340754	0.473329	0.493699	-0.0203703	0.00137857	-	-	-	39862	0.0763053	0.773409	N
cg20143982	9.59906e-05	0.0351267	0.0890333	0.0970121	-0.00797878	0.00187813	-	-	-	346663	0.585179	1	N
cg12593541	9.76426e-05	0.0353098	0.17572	0.207977	-0.0322564	0.00564887	-	-	-	275894	0.755879	1	N
cg01784614	9.90273e-05	0.0354507	0.424334	0.453178	-0.0288442	0.00877306	-	-	-	78861	0.173836	0.89068	N
cg02988698	9.92587e-05	0.0354898	0.123629	0.149979	-0.0263499	0.00642817	-	-	-	40504	0.0778971	0.776741	N
cg04060128	9.95375e-05	0.035506	0.1633	0.185846	-0.0225455	0.00796963	-	-	-	33775	0.0619261	0.74074	N
cg23203302	0.00010051	0.0356202	0.882269	0.890776	-0.00850714	0.00328009	-	-	-	355852	0.426933	1	N
cg15825321	0.000100858	0.0356202	0.602763	0.637129	-0.0343654	0.000684016	-	-	-	44678	0.0877464	0.793539	N
cg10001715	0.000101892	0.035721	0.85001	0.862255	-0.0122447	0.00442659	-	-	-	76993	0.168987	0.886779	N
cg25230117	0.000102682	0.0358572	0.512741	0.538267	-0.0255257	0.00113161	-	-	-	308741	0.661603	1	N
cg06749854	0.000105558	0.0363275	0.73531	0.751796	-0.0164856	0.00701748	-	-	-	41253	0.0796666	0.780287	N
cg09412782	0.000106316	0.0363718	0.950594	0.955342	-0.00474809	0.0010561	-	-	-	284629	0.730693	1	N
cg14321284	0.000105938	0.0363718	0.494042	0.514416	-0.0203742	0.000940818	-	-	-	125703	0.300494	0.965905	N
cg23495441	0.000107201	0.0364728	0.926752	0.932558	-0.00580516	0.0016672	-	-	-	120483	0.286245	0.959897	N
cg01091565	0.000107451	0.036482	0.468039	0.498237	-0.030198	0.0011382	-	-	-	316237	0.648074	1	N
cg22873986	0.000109514	0.0368112	0.935809	0.941436	-0.00562707	0.00856107	-	-	-	154175	0.379335	0.994102	N
cg07440826	0.000109873	0.0368174	0.0826104	0.0911162	-0.00850577	0.000844344	-	-	-	278568	0.749353	1	N
cg18776287	0.000109988	0.0368174	0.251814	0.275514	-0.0237004	0.00128801	-	-	-	119165	0.282608	0.958178	N
cg18153869	0.000110921	0.0370375	0.271154	0.304398	-0.0332443	0.00119963	-	-	-	375916	0.545786	1	N
cg03221025	0.000111308	0.0370444	0.75965	0.774892	-0.0152427	0.000376387	-	-	-	50809	0.102861	0.817936	N
cg00756748	0.000112649	0.0373113	0.873476	0.886952	-0.0134762	0.000138262	-	-	-	391761	0.520956	1	N
cg01359236	0.00011258	0.0373113	0.190875	0.205067	-0.014192	0.00525348	-	-	-	24406	0.0410531	0.679604	N
cg24330379	0.000113444	0.0374269	0.478623	0.498022	-0.0193991	0.00699524	-	-	-	281477	0.74016	1	N
cg05881135	0.000115197	0.0376561	0.171069	0.197022	-0.025953	0.00636391	-	-	-	154708	0.380883	0.994677	N
cg09187107	0.000118941	0.0384138	0.83962	0.849998	-0.0103779	0.00193235	-	-	-	373855	0.548752	1	N
cg00360077	0.000119148	0.038425	0.678453	0.721822	-0.0433689	0.00332385	-	-	-	354587	0.425167	1	N
cg00839333	0.00012002	0.0384855	0.788289	0.833057	-0.0447685	0.00106025	-	-	-	142519	0.346784	0.983207	N
cg25306006	0.000121706	0.0386883	0.78512	0.797505	-0.0123852	0.00282317	-	-	-	18332	0.0283133	0.623994	N
cg08864105	0.000123585	0.0390398	0.341535	0.376927	-0.0353919	0.00707136	-	-	-	94677	0.216125	0.922323	N
cg06327965	0.000126395	0.0394648	0.226035	0.24304	-0.017005	0.000478412	-	-	-	288977	0.709101	1	N
cg18728780	0.000130369	0.0401472	0.667957	0.68971	-0.0217531	0.00137143	-	-	-	265543	0.78374	1	N
cg26621408	0.000133766	0.0406047	0.873221	0.882276	-0.00905526	0.00556817	-	-	-	64692	0.137528	0.858905	N
cg24605090	0.000133635	0.0406047	0.663529	0.682579	-0.0190496	0.00653075	-	-	-	41499	0.0802902	0.781671	N
cg07343703	0.000135165	0.0408219	0.658523	0.680731	-0.0222076	0.00145286	-	-	-	160979	0.398362	0.99982	N
cg27491190	0.000135821	0.0408497	0.263024	0.295634	-0.0326101	0.00557548	-	-	-	152432	0.374471	0.992666	N
cg25850044	0.0001392	0.0412799	0.140219	0.154857	-0.0146378	0.000569197	-	-	-	280747	0.743398	1	N
cg16558770	0.000139692	0.0412799	0.650887	0.674529	-0.0236416	0.00756006	-	-	-	343907	0.411185	1	N
cg26955579	0.000140404	0.0413211	0.852198	0.86305	-0.0108522	0.000185363	-	-	-	286040	0.729509	1	N
cg07179981	0.00014042	0.0413211	0.317464	0.345482	-0.0280176	0.00111567	-	-	-	287806	0.72456	1	N
cg00787726	0.000142156	0.0414695	0.307974	0.336175	-0.0282004	3.27543e-05	-	-	-	322119	0.632388	1	N
cg04439622	0.000143565	0.0416401	0.786969	0.804568	-0.0175986	0.009075	-	-	-	81962	0.182133	0.897815	N
cg13946872	0.00014417	0.0417557	0.869633	0.880014	-0.010381	0.000320055	-	-	-	353110	0.443681	1	N
cg24212392	0.000145515	0.0419647	0.930956	0.936021	-0.00506549	0.00174324	-	-	-	375487	0.546422	1	N
cg17827803	0.000145977	0.042038	0.780633	0.799435	-0.0188015	0.000445079	-	-	-	147713	0.361146	0.987825	N
cg23978357	0.000147675	0.0423157	0.143171	0.161999	-0.0188279	0.00625824	-	-	-	105870	0.246017	0.93888	N
cg08089041	0.000149507	0.0425908	0.10572	0.127354	-0.0216338	0.0011607	-	-	-	314589	0.652566	1	N
cg03078972	0.000150442	0.0426592	0.175293	0.187451	-0.0121582	0.000326533	-	-	-	360032	0.529611	1	N
cg14616251	0.000150451	0.0426592	0.20699	0.223964	-0.0169746	7.99078e-05	-	-	-	270550	0.770483	1	N
cg21032583	0.000152343	0.0429716	0.639276	0.676077	-0.0368002	0.00472077	-	-	-	269059	0.773454	1	N
cg26986871	0.00015409	0.0431741	0.573153	0.61129	-0.0381368	0.00277134	-	-	-	68481	0.147219	0.868636	N
cg07234199	0.000157132	0.0437534	0.743141	0.764494	-0.0213529	0.000459895	-	-	-	254239	0.812751	1	N
cg23078194	0.000157488	0.0438223	0.145957	0.159446	-0.0134897	0.00124553	-	-	-	337137	0.597826	1	N
cg01812045	0.000158084	0.0438897	0.414427	0.431376	-0.0169491	0.000910924	-	-	-	111668	0.261921	0.947672	N
cg18778727	0.00015843	0.043903	0.809662	0.825152	-0.0154896	0.0090126	-	-	-	153636	0.377839	0.993639	N
cg09311683	0.000158622	0.043926	0.130638	0.154474	-0.0238358	0.00583761	-	-	-	391721	0.478994	1	N
cg15876968	0.000160116	0.0442488	0.343094	0.368995	-0.0259006	0.00252596	-	-	-	339718	0.548505	1	N
cg09133032	0.000162369	0.0445362	0.372654	0.442729	-0.0700755	0.0043596	-	-	-	303875	0.681741	1	N
cg09133511	0.000164091	0.0447007	0.574321	0.595444	-0.0211232	0.00424337	-	-	-	238901	0.851336	1	N
cg11895451	0.000164653	0.0447376	0.370001	0.404702	-0.034701	0.000533223	-	-	-	346073	0.517626	1	N
cg13109911	0.000169626	0.0452371	0.605616	0.625305	-0.019689	0.00155639	-	-	-	396831	0.487582	1	N
cg16985708	0.000173392	0.0459683	0.18207	0.208858	-0.026788	0.00931017	-	-	-	22954	0.0378378	0.66601	N
cg02510729	0.000174641	0.0460689	0.948991	0.953478	-0.00448714	0.00818921	-	-	-	138627	0.336257	0.980034	N
ch.1.186147687F	0.000176761	0.0463248	0.0377314	0.0437202	-0.00598878	0.000453129	-	-	-	97828	0.224564	0.927359	N
cg20003976	0.00017698	0.0463258	0.703397	0.723182	-0.0197847	0.00285919	-	-	-	270059	0.771797	1	N
cg16099687	0.000177149	0.0463258	0.582846	0.624421	-0.0415751	0.00265647	-	-	-	314898	0.651744	1	N
cg08937612	0.000179137	0.0466044	0.892425	0.901927	-0.00950278	0.00163851	-	-	-	341983	0.591309	1	N
cg04690793	0.000182114	0.0470157	0.932776	0.937674	-0.00489769	0.000158997	-	-	-	216083	0.905346	1	N
cg14499058	0.000182702	0.0470818	0.197988	0.213833	-0.0158455	0.00297294	-	-	-	388603	0.526275	1	Y
cg05097643	0.000183041	0.0470818	0.225142	0.247226	-0.022084	0.00426463	-	-	-	361055	0.433773	1	Y
cg18437839	0.000189605	0.0482495	0.35385	0.378866	-0.0250159	0.00908747	-	-	-	133242	0.321234	0.974064	N
cg19497798	0.000190329	0.0482794	0.730033	0.747105	-0.0170718	0.00227649	-	-	-	358834	0.430825	1	Y
cg22118082	0.000191457	0.0482862	0.821939	0.843756	-0.0218161	0.00977546	-	-	-	327892	0.61708	1	Y
cg22510032	0.000191452	0.0482862	0.101749	0.112873	-0.0111244	0.00115956	-	-	-	331722	0.601758	1	N
cg23406407	0.000193531	0.0485969	0.622299	0.647713	-0.0254138	0.000497329	-	-	-	249728	0.82407	1	Y
cg23555395	0.00019488	0.0486936	0.610221	0.637884	-0.0276623	0.00398159	-	-	-	358772	0.430744	1	N
cg09278098	0.000196337	0.0488707	0.462485	0.489529	-0.0270442	0.00701748	-	-	-	103156	0.238766	0.935219	Y
cg15678825	0.000200496	0.0494312	0.199685	0.244688	-0.0450028	0.00670926	-	-	-	286215	0.72903	1	Y
cg20694545	0.000205085	0.0499761	0.81546	0.848823	-0.0333627	0.00435933	-	-	-	9155	0.0109811	0.484606	Y
cg20511832	0.000205484	0.0499839	0.213679	0.228503	-0.0148236	0.000662299	-	-	-	122216	0.290855	0.961587	Y
