# Supplementary material for: DNA methylation signature of human fetal alcohol spectrum disorder
Source: Epigenetics Chromatin. 2016 Jun 29;9:25. doi: 10.1186/s13072-016-0074-4 (PMC4926300; doi:10.1186/s13072-016-0074-4)
Supplement: Supplementary file 3 — 10.1186/s13072-016-0074-4 Table of genes with multiple differentially methylated probes. [file 13072_2016_74_MOESM3_ESM.xlsx]

## Sheet: gene counts
Genes	Freq
ABCA13	1
ACADM	1
ACCN3	1
ADARB2	1
ADPRH	1
AGAP1	2
AK5	1
AKR1C4	1
ANGPT2	1
ANK1	1
ANPEP	1
ANXA11	1
ANXA13	1
AP2B1	1
APLP2	1
ARGLU1	1
ARHGAP23	1
ARHGEF10	1
ARHGEF19	1
ARID1B	1
ARNT2	1
ATP10A	2
ATP2B2	1
B3GNT3	1
B3GNT6	1
BANP	1
BC114455	1
BCL3	1
BEST4	1
BICC1	1
BNIP3L	1
BRD2	1
BTBD7	1
BTNL9	1
C10orf47	1
C14orf72	1
C15orf48	1
C19orf75	1
C1R	1
C1RL	2
C1S	1
C20orf54	1
C22orf33	1
C22orf42	1
C4orf22	1
C5orf13	1
C6orf41	1
C7orf20	1
C7orf55	1
C7orf57	2
C7orf59	1
CACHD1	2
CACNA1A	1
CALCR	1
CALD1	1
CALU	1
CAPN10	3
CARD6	1
CARS2	1
CASZ1	1
CBFA2T3	2
CCDC105	1
CCDC134	1
CCDC142	1
CCR3	1
CD47	1
CDC25A	1
CDGAP	1
CDH10	1
CDH13	1
CDK6	2
CDKN2D	1
CELSR3	1
CHRDL2	1
CHRNB4	1
CIT	1
CLEC3A	1
CLPTM1L	2
COL25A1	1
COPZ1	1
COX11	1
CPA4	1
CPN1	1
CRHR2	1
CRIP2	1
CSF2	1
CTDSPL	1
CUX1	1
CYP3A4	1
CYP46A1	1
DAGLB	1
DCUN1D1	1
DENND2D	1
DES	4
DHRS13	1
DLEC1	1
DLG2	2
DOC2A	2
DPP6	1
DQX1	2
DRD4	3
EDIL3	1
EHD4	1
EID3	2
ELAVL3	1
ELL	1
ELP3	1
EML2	1
ENTPD5	1
EPHA2	1
EPM2A	1
ESRRB	1
ETS1	1
EVI5L	1
EXOC3	1
EXOSC9	1
F7	1
FAM108C1	1
FAM113A	1
FAM135A	1
FAM190B	1
FAM24A	2
FAM46B	1
FAM59B	4
FANCA	1
FBF1	1
FBLN7	1
FGF21	2
FLJ36777	1
FLJ37307	1
FLJ90757	1
FN1	1
FOLR2	1
FRMD4A	1
GABRB1	1
GALNTL6	1
GCKR	2
GDF15	1
GFRAL	1
GHRLOS	2
GJD2	1
GLYCTK	1
GNB2	2
GNG7	1
GNL1	1
GPBP1L1	1
GPX6	1
GREB1	1
GRHL3	1
GRM1	1
GRM8	1
GTF2H4	1
H19	5
HAGH	1
HAS3	1
HEATR2	1
HEPACAM	1
HEPHL1	1
HGFAC	1
HIPK4	1
HIVEP3	1
HKDC1	1
HKR1	2
HLA-DPB1	5
HN1	1
HOMEZ	1
HYAL1	1
ICAM5	1
IGSF11	1
IGSF9B	1
INPP5A	1
INTS7	1
IQCG	1
IQSEC1	2
IRF2BP1	1
KCNAB2	2
KCND3	1
KCNG4	1
KCNMB4	1
KCNQ1OT1	1
KCNQ4	1
KCTD10	1
KCTD16	1
KIAA1033	1
KIF17	1
KIF3C	1
KISS1R	1
KNG1	1
KRT28	1
KRT80	2
LAMA2	1
LAMA4	1
LAP3	1
LATS1	1
LCE3A	1
LCORL	1
LIMS2	1
LIPH	1
LMO3	2
LOC151300	1
LOC154822	1
LOC221442	1
LOC285696	1
LOC399959	1
LOC401010	1
LOC92973	1
LRP1	1
LRRC14	1
LRRK1	1
LYPD5	1
MAD1L1	1
MAGOH	2
MAL2	1
MAP3K7IP1	1
MAP7	1
MATN1	1
MBOAT7	1
MBTD1	1
MEF2D	1
MEN1	1
MESP1	1
MIR554	1
MIR648	1
MRPL14	1
MRPL39	1
MRPS2	2
MYO15A	1
MYO1C	1
MYO1G	2
N4BP3	1
NANOG	1
NBLA00301	1
NCOA5	1
NDST4	2
NECAB2	1
NEUROD4	1
NFASC	1
NFATC1	1
NFIX	1
NFRKB	1
NINJ2	2
NKAIN3	1
NKX2-6	1
NMS	1
NMU	1
NNT	1
NOS1AP	2
NOX5	1
NPLOC4	1
NRSN1	1
NRXN1	1
NTNG2	1
NUP153	1
OCA2	1
OR10V1	1
OR52B2	1
ORAOV1	1
OSBPL10	1
OTX2OS1	1
P2RX7	1
P2RY6	1
PAAF1	1
PALLD	1
PAM	1
PAPLN	1
PAQR4	1
PATE4	1
PCDH9	1
PCDHAC2	2
PCDHB11	1
PCDHB14	1
PCDHB16	1
PCDHB18	1
PCDHB3	1
PCDHB9	1
PCDHGA4	2
PCDHGA5	1
PCDHGA6	1
PCDHGA7	1
PCDHGA8	1
PDIA5	1
PDZK1IP1	1
PEA15	1
PEX5	1
PGAM5	1
PHF13	1
PKD1L1	2
PLCB2	1
PLS1	1
PLSCR1	1
PNKD	1
PPM1H	1
PPM1L	1
PPP1CA	1
PPP1R2P1	2
PRKDC	2
PROK1	2
PRR16	1
PTH1R	1
PTPRN2	2
RADIL	2
RASA3	1
RASD2	1
RASSF4	3
RBM15B	1
RBM19	1
RBM23	1
RBM47	1
RBP4	1
RBPJ	1
RCC2	1
RGL3	1
RGMA	2
RNF19A	1
RNMTL1	1
ROBO3	1
RUNDC2C	1
RUNX1	1
S100A7A	1
S100A8	1
SAV1	1
SCARA3	1
SDK1	1
SEC61G	1
SEL1L	1
SFRS5	1
SFTA1P	1
SGCZ	1
SH3BP5	1
SH3GL3	1
SHANK1	1
SHANK3	1
SHB	1
SLC16A6	1
SLC22A18	6
SLC27A1	2
SLC38A2	4
SLC44A2	1
SLC6A1	1
SLC6A3	3
SLC7A2	1
SLC7A8	1
SLC8A1	1
SMCR7L	1
SMOC2	1
SNAI1	1
SNED1	1
SNORA11B	1
SNORA71C	1
SNORD115-13	1
SNORD116-2	1
SNORD12C	1
SNORD89	1
SNRPC	1
SP8	1
SPATA16	1
SRCIN1	1
ST8SIA2	2
STRA6	1
STXBP4	1
SYNM	1
TACR1	1
TAL1	2
TBC1D16	1
TCTE1	1
TGFB1I1	2
TGM6	1
TIAM2	1
TNFRSF10D	2
TNS3	2
TPRA1	1
TRAPPC9	1
TRIM10	1
TRIM26	1
TRPM4	1
TSPAN9	1
TTYH3	1
TXNRD1	1
UBE2G1	1
UCN3	1
ULK2	1
UPP1	1
UQCC	1
UQCRC1	1
VNN3	1
VSIG8	1
VWA1	1
WDR33	1
WDR52	1
WDR75	1
WSCD2	1
WWOX	1
WWP2	1
XYLT1	1
ZC3H12A	2
ZDHHC21	1
ZFP42	1
ZNF177	1
ZNF23	1
ZNF300	1
ZNF426	1
ZNF575	1
ZNF683	1
ZNF710	2

## Sheet: DM Genes
EntrezGene ID	HGNC symbol	Direction of change	Alias
154664	ABCA13	DOWN
34	ACADM	DOWN
311	ANXA11	DOWN
312	ANXA13	DOWN
163	AP2B1	DOWN
334	APLP2	DOWN
55082	ARGLU1	DOWN
57636	ARHGAP23	DOWN
128272	ARHGEF19	DOWN
9915	ARNT2	DOWN
192134	B3GNT6	DOWN
440465	BAIAP2-AS1	DOWN	FLJ90757
54971	BANP	DOWN
602	BCL3	DOWN
266675	BEST4	DOWN
55727	BTBD7	DOWN
84419	C15orf48	DOWN
716	C1S	DOWN
57685	CACHD1	DOWN
799	CALCR	DOWN
84674	CARD6	DOWN
863	CBFA2T3	DOWN
79879	CCDC134	DOWN
54462	CCSER2	DOWN	FAM190B
1021	CDK6	DOWN
25884	CHRDL2	DOWN
1143	CHRNB4	DOWN
81037	CLPTM1L	DOWN
84570	COL25A1	DOWN
51200	CPA4	DOWN
1397	CRIP2	DOWN
1437	CSF2	DOWN
10217	CTDSPL	DOWN
221955	DAGLB	DOWN
79961	DENND2D	DOWN
1674	DES	DOWN
147015	DHRS13	DOWN
9940	DLEC1	DOWN
1815	DRD4	DOWN
10085	EDIL3	DOWN
30844	EHD4	DOWN
8178	ELL	DOWN
55140	ELP3	DOWN
1969	EPHA2	DOWN
7957	EPM2A	DOWN
115704	EVI5L	DOWN
11336	EXOC3	DOWN
58489	FAM108C1	DOWN
57579	FAM135A	DOWN
115572	FAM46B	DOWN
2175	FANCA	DOWN
85302	FBF1	DOWN
730971	FLJ36777	DOWN
2335	FN1	DOWN
2350	FOLR2	DOWN
442117	GALNTL6	DOWN
150946	GAREML	DOWN	FAM59B
2646	GCKR	DOWN
51608	GET4	DOWN	C7orf20
132158	GLYCTK	DOWN
2783	GNB2	DOWN
60313	GPBP1L1	DOWN
9687	GREB1	DOWN
57822	GRHL3	DOWN
283120	H19	DOWN
3029	HAGH	DOWN
3083	HGFAC	DOWN
59269	HIVEP3	DOWN
57594	HOMEZ	DOWN
3373	HYAL1	DOWN
3632	INPP5A	DOWN
25896	INTS7	DOWN
84223	IQCG	DOWN
26145	IRF2BP1	DOWN
93107	KCNG4	DOWN
27345	KCNMB4	DOWN
9132	KCNQ4	DOWN
83892	KCTD10	DOWN
23325	KIAA1033	DOWN
57576	KIF17	DOWN
3797	KIF3C	DOWN
3827	KNG1	DOWN
3910	LAMA4	DOWN
254251	LCORL	DOWN
145200	LINC00239	DOWN	C14orf72
154822	LINC00689	DOWN	LOC154822
285696	LOC285696	DOWN
401010	LOC401010	DOWN
4035	LRP1	DOWN
9684	LRRC14	DOWN
79705	LRRK1	DOWN
284348	LYPD5	DOWN
8379	MAD1L1	DOWN
4116	MAGOH	DOWN
114569	MAL2	DOWN
54799	MBTD1	DOWN
4209	MEF2D	DOWN
4221	MEN1	DOWN
55897	MESP1	DOWN
399959	MIR100HG	DOWN	LOC399959
64928	MRPL14	DOWN
51116	MRPS2	DOWN
51168	MYO15A	DOWN
4641	MYO1C	DOWN
23138	N4BP3	DOWN
54550	NECAB2	DOWN
4772	NFATC1	DOWN
4784	NFIX	DOWN
4815	NINJ2	DOWN
23530	NNT	DOWN
79400	NOX5	DOWN
9315	NREP	DOWN	C5orf13
9972	NUP153	DOWN
220064	ORAOV1	DOWN
114884	OSBPL10	DOWN
5031	P2RY6	DOWN
80227	PAAF1	DOWN
124222	PAQR4	DOWN
5101	PCDH9	DOWN
10954	PDIA5	DOWN
10158	PDZK1IP1	DOWN
8682	PEA15	DOWN
5830	PEX5	DOWN
148479	PHF13	DOWN
5330	PLCB2	DOWN
5359	PLSCR1	DOWN
25953	PNKD	DOWN
57460	PPM1H	DOWN
5499	PPP1CA	DOWN
5591	PRKDC	DOWN
254427	PROSER2	DOWN	C10orf47
5799	PTPRN2	DOWN
22821	RASA3	DOWN
29890	RBM15B	DOWN
9904	RBM19	DOWN
54502	RBM47	DOWN
3516	RBPJ	DOWN
55920	RCC2	DOWN
25897	RNF19A	DOWN
55178	RNMTL1	DOWN
861	RUNX1	DOWN
338324	S100A7A	DOWN
6279	S100A8	DOWN
60485	SAV1	DOWN
51435	SCARA3	DOWN
23480	SEC61G	DOWN
207107	SFTA1P	DOWN
6457	SH3GL3	DOWN
6461	SHB	DOWN
9120	SLC16A6	DOWN
5002	SLC22A18	DOWN
376497	SLC27A1	DOWN
54407	SLC38A2	DOWN
57153	SLC44A2	DOWN
6542	SLC7A2	DOWN
23428	SLC7A8	DOWN
54471	SMCR7L	DOWN
64094	SMOC2	DOWN
6615	SNAI1	DOWN
100124539	SNORA11B	DOWN
677839	SNORA71C	DOWN
6631	SNRPC	DOWN
440352	SNX29P2	DOWN	RUNDC2C
221833	SP8	DOWN
80725	SRCIN1	DOWN
6430	SRSF5	DOWN
23336	SYNM	DOWN
6869	TACR1	DOWN
7041	TGFB1I1	DOWN
343641	TGM6	DOWN
8793	TNFRSF10D	DOWN
131601	TPRA1	DOWN
83696	TRAPPC9	DOWN
10107	TRIM10	DOWN
10867	TSPAN9	DOWN
7296	TXNRD1	DOWN
7326	UBE2G1	DOWN
7378	UPP1	DOWN
7384	UQCRC1	DOWN
55350	VNN3	DOWN
391123	VSIG8	DOWN
64856	VWA1	DOWN
55779	WDR52	DOWN
51741	WWOX	DOWN
64131	XYLT1	DOWN
80149	ZC3H12A	DOWN
132625	ZFP42	DOWN
79088	ZNF426	DOWN
284346	ZNF575	DOWN
374655	ZNF710	DOWN
51279	C1RL	INCONSISTENT
1740	DLG2	INCONSISTENT
8448	DOC2A	INCONSISTENT
165545	DQX1	INCONSISTENT
83937	RASSF4	INCONSISTENT
105	ADARB2	UP
221442	ADCY10P1	UP	LOC221442
141	ADPRH	UP
116987	AGAP1	UP
26289	AK5	UP
1109	AKR1C4	UP
285	ANGPT2	UP
286	ANK1	UP
290	ANPEP	UP
57514	ARHGAP31	UP	CDGAP
9639	ARHGEF10	UP
57492	ARID1B	UP
9311	ASIC3	UP	ACCN3
57194	ATP10A	UP
491	ATP2B2	UP
10331	B3GNT3	UP
80114	BICC1	UP
665	BNIP3L	UP
6046	BRD2	UP
153579	BTNL9	UP
715	C1R	UP
150297	C22orf42	UP
255119	C4orf22	UP
154791	C7orf55	UP
136288	C7orf57	UP
773	CACNA1A	UP
800	CALD1	UP
813	CALU	UP
11132	CAPN10	UP
79587	CARS2	UP
54897	CASZ1	UP
126402	CCDC105	UP
84865	CCDC142	UP
1232	CCR3	UP
961	CD47	UP
993	CDC25A	UP
1008	CDH10	UP
1012	CDH13	UP
1032	CDKN2D	UP
1951	CELSR3	UP
11113	CIT	UP
10143	CLEC3A	UP
22818	COPZ1	UP
1353	COX11	UP
1369	CPN1	UP
1395	CRHR2	UP
1523	CUX1	UP
1576	CYP3A4	UP
10858	CYP46A1	UP
54165	DCUN1D1	UP
1804	DPP6	UP
493861	EID3	UP
1995	ELAVL3	UP
24139	EML2	UP
957	ENTPD5	UP
2103	ESRRB	UP
2113	ETS1	UP
5393	EXOSC9	UP
2155	F7	UP
118670	FAM24A	UP
129804	FBLN7	UP
26291	FGF21	UP
92973	FP588	UP	LOC92973
55691	FRMD4A	UP
2560	GABRB1	UP
9518	GDF15	UP
389400	GFRAL	UP
100126793	GHRLOS	UP
57369	GJD2	UP
2788	GNG7	UP
2794	GNL1	UP
257202	GPX6	UP
2911	GRM1	UP
2918	GRM8	UP
2968	GTF2H4	UP
3038	HAS3	UP
54919	HEATR2	UP
220296	HEPACAM	UP
341208	HEPHL1	UP
147746	HIPK4	UP
80201	HKDC1	UP
284459	HKR1	UP
3115	HLA-DPB1	UP
51155	HN1	UP
7087	ICAM5	UP
152404	IGSF11	UP
22997	IGSF9B	UP
9922	IQSEC1	UP
8514	KCNAB2	UP
3752	KCND3	UP
10984	KCNQ1OT1	UP
57528	KCTD16	UP
84634	KISS1R	UP
162605	KRT28	UP
144501	KRT80	UP
3908	LAMA2	UP
389541	LAMTOR4	UP	C7orf59
51056	LAP3	UP
9113	LATS1	UP
353142	LCE3A	UP
55679	LIMS2	UP
100133205	LINC00240	UP	C6orf41
283521	LINC00282	UP	FLJ37307
151300	LINC00608	UP	LOC151300
200879	LIPH	UP
55885	LMO3	UP
9053	MAP7	UP
4146	MATN1	UP
79143	MBOAT7	UP
693139	MIR554	UP
693233	MIR648	UP
54148	MRPL39	UP
64005	MYO1G	UP
79923	NANOG	UP
79804	NBLA00301	UP
57727	NCOA5	UP
64579	NDST4	UP
58158	NEUROD4	UP
23114	NFASC	UP
4798	NFRKB	UP
286183	NKAIN3	UP
137814	NKX2-6	UP
129521	NMS	UP
10874	NMU	UP
9722	NOS1AP	UP
55666	NPLOC4	UP
140767	NRSN1	UP
9378	NRXN1	UP
84628	NTNG2	UP
4948	OCA2	UP
390201	OR10V1	UP
255725	OR52B2	UP
100309464	OTX2-AS1	UP	OTX2OS1
5027	P2RX7	UP
23022	PALLD	UP
5066	PAM	UP
89932	PAPLN	UP
399968	PATE4	UP
56134	PCDHAC2	UP
56125	PCDHB11	UP
56122	PCDHB14	UP
57717	PCDHB16	UP
54660	PCDHB18	UP
56132	PCDHB3	UP
56127	PCDHB9	UP
56111	PCDHGA4	UP
56110	PCDHGA5	UP
56109	PCDHGA6	UP
56108	PCDHGA7	UP
9708	PCDHGA8	UP
64773	PCED1A	UP	FAM113A
192111	PGAM5	UP
168507	PKD1L1	UP
5357	PLS1	UP
151742	PPM1L	UP
100507444	PPP1R2P1	UP
84432	PROK1	UP
51334	PRR16	UP
5745	PTH1R	UP
55698	RADIL	UP
23551	RASD2	UP
55147	RBM23	UP
5950	RBP4	UP
57139	RGL3	UP
56963	RGMA	UP
64221	ROBO3	UP
221935	SDK1	UP
6400	SEL1L	UP
137868	SGCZ	UP
9467	SH3BP5	UP
50944	SHANK1	UP
85358	SHANK3	UP
284369	SIGLECL1	UP	C19orf75
113278	SLC52A3	UP	C20orf54
6529	SLC6A1	UP
6531	SLC6A3	UP
6546	SLC8A1	UP
25992	SNED1	UP
100033450	SNORD115-13	UP
100033414	SNORD116-2	UP
26765	SNORD12C	UP
692205	SNORD89	UP
83893	SPATA16	UP
8128	ST8SIA2	UP
64220	STRA6	UP
252983	STXBP4	UP
10454	TAB1	UP	MAP3K7IP1
6886	TAL1	UP
125058	TBC1D16	UP
202500	TCTE1	UP
339669	TEX33	UP	C22orf33
26230	TIAM2	UP
64759	TNS3	UP
7726	TRIM26	UP
54795	TRPM4	UP
80727	TTYH3	UP
114131	UCN3	UP
9706	ULK2	UP
55245	UQCC	UP
55339	WDR33	UP
84128	WDR75	UP
9671	WSCD2	UP
11060	WWP2	UP
340481	ZDHHC21	UP
7730	ZNF177	UP
7571	ZNF23	UP
91975	ZNF300	UP
257101	ZNF683	UP
