# Supplementary material for: DNA methylation signature of human fetal alcohol spectrum disorder
Source: Epigenetics Chromatin. 2016 Jun 29;9:25. doi: 10.1186/s13072-016-0074-4 (PMC4926300; doi:10.1186/s13072-016-0074-4)
Supplement: Supplementary file 4 — 10.1186/s13072-016-0074-4 Table of differentially methylated regions. [file 13072_2016_74_MOESM4_ESM.xlsx]

## Sheet: Sheet1
rank	seq	chr	start	end	width	no.probes	gene_assoc	location	min_FDR	mean_FDR	mean_beta_fc	max_beta_FC
79	chr20:32255491-32256071	chr20	32255491	32256071	581	3	NECAB3, C20orf134	Body, 1stExon, 3'UTR	0.00796607	0.010001	-0.0454024	-0.0591669
36	chr8:48739161-48739256	chr8	48739161	48739256	96	2	PRKDC	Body	7.93782e-07	8.03685e-07	-0.0401088	-0.0452893
8	chr5:159894868-159895160	chr5	159894868	159895160	293	4			9.4031e-14	1.1821e-13	-0.0362822	-0.0523748
90	chr18:14178949-14179364	chr18	14178949	14179364	416	2			0.0179429	0.0186669	-0.0324479	-0.0333666
48	chr19:18589848-18589894	chr19	18589848	18589894	47	2	ELL	Body	4.2847e-05	4.30123e-05	-0.030433	-0.0338327
64	chr6:17016226-17016484	chr6	17016226	17016484	259	3			0.00257923	0.00294908	-0.0267111	-0.0300295
14	chr16:1598866-1599150	chr16	1598866	1599150	285	4	IFT140, TMEM204	Body	1.8062e-10	4.33984e-10	-0.0266969	-0.0363907
56	chr2:47915862-47916139	chr2	47915862	47916139	278	2			0.000503835	0.000506457	-0.0257765	-0.0300453
53	chr8:105342214-105342491	chr8	105342214	105342491	278	4			6.38802e-05	6.46825e-05	-0.0240055	-0.0349494
84	chr8:70855046-70855146	chr8	70855046	70855146	101	3			0.0116254	0.011876	-0.0235956	-0.0288644
47	chr5:149980526-149980674	chr5	149980526	149980674	149	3	SYNPO	TSS200, 1stExon, 5'UTR	3.33646e-05	3.68556e-05	-0.0221873	-0.0295649
52	chr3:50350760-50350790	chr3	50350760	50350790	31	3	HYAL1	TSS1500	5.48529e-05	5.50837e-05	-0.021148	-0.032273
6	chr3:113160071-113160821	chr3	113160071	113160821	751	10	WDR52	5'UTR, 1stExon, TSS200, TSS1500	1.33864e-14	6.01722e-13	-0.020631	-0.0366495
4	chr12:46767132-46768016	chr12	46767132	46768016	885	8	SLC38A2	TSS1500	1.98115e-16	9.77518e-09	-0.0200773	-0.038929
97	chr12:30354611-30354663	chr12	30354611	30354663	53	2			0.0255764	0.0259854	-0.019611	-0.0234813
19	chr17:695156-695661	chr17	695156	695661	506	3	RNMTL1	Body, 3'UTR	5.76563e-10	3.23118e-09	-0.0186988	-0.0263176
9	chr3:193587264-193587939	chr3	193587264	193587939	676	5			1.53469e-13	2.46666e-12	-0.0173552	-0.0415825
91	chr19:10655622-10655686	chr19	10655622	10655686	65	2	ATG4D	Body	0.0187399	0.0188062	-0.0160025	-0.0163649
65	chr7:48131586-48132109	chr7	48131586	48132109	524	2	UPP1	5'UTR	0.00266834	0.0258353	-0.0154344	-0.0327105
31	chr1:16533422-16534579	chr1	16533422	16534579	1158	8	ARHGEF19	Body	1.8751e-07	0.00011121	-0.0149874	-0.0350683
89	chr7:5536937-5537036	chr7	5536937	5537036	100	3	MIR589, FBXL18	TSS1500, Body	0.0170363	0.0185396	-0.0134107	-0.0186949
41	chr11:69065333-69065779	chr11	69065333	69065779	447	3			5.59035e-06	0.000106237	-0.0126439	-0.0254505
58	chr7:922051-922235	chr7	922051	922235	185	3	C7orf20	Body	0.000746909	0.00124334	-0.0123509	-0.0206308
2	chr11:2919689-2921176	chr11	2919689	2921176	1488	20	SLC22A18AS, SLC22A18	Body, TSS1500, TSS200, 5'UTR	1.20833e-29	1.46069e-05	-0.0122063	-0.0485137
72	chr13:25085301-25085776	chr13	25085301	25085776	476	4	PARP4	5'UTR	0.00435082	0.00597351	-0.0121906	-0.0173216
93	chr15:42371635-42371967	chr15	42371635	42371967	333	6	PLA2G4D	Body	0.0203305	0.0206427	-0.0118498	-0.0162489
26	chr15:90547692-90548043	chr15	90547692	90548043	352	3	ZNF710	5'UTR	4.17901e-08	5.44302e-07	-0.011657	-0.02323
61	chr1:24648203-24648984	chr1	24648203	24648984	782	5	GRHL3	TSS1500, Body	0.00183593	0.00518171	-0.0100321	-0.0219495
88	chr7:48129814-48130197	chr7	48129814	48130197	384	5	UPP1	5'UTR	0.0169047	0.0296247	-0.00988431	-0.0218183
83	chr15:100274128-100274248	chr15	100274128	100274248	121	3	LYSMD4	TSS1500	0.010954	0.0142809	-0.00922288	-0.0104613
78	chr9:137251825-137252129	chr9	137251825	137252129	305	3	RXRA	Body	0.0068939	0.00986895	-0.00907333	-0.0191307
32	chr7:158815555-158816392	chr7	158815555	158816392	838	3	LOC154822	Body	2.36252e-07	1.90325e-05	-0.00832692	-0.0433055
25	chr7:98099806-98100419	chr7	98099806	98100419	614	7			2.13558e-08	7.0684e-07	-0.00787637	-0.0166037
87	chr14:32671389-32671882	chr14	32671389	32671882	494	3			0.0165984	0.0236857	-0.00684699	-0.0115571
81	chr12:129309117-129309376	chr12	129309117	129309376	260	5	SLC15A4	TSS1500	0.00967478	0.0144361	-0.00579623	-0.0127532
57	chr18:21852118-21852436	chr18	21852118	21852436	319	4	OSBPL1A	Body, 1stExon, 5'UTR, TSS200, TSS1500	0.000626376	0.000738838	-0.00575377	-0.00891967
95	chr19:49520450-49520532	chr19	49520450	49520532	83	3	LHB	TSS200	0.0241389	0.0252736	-0.00562512	-0.00842109
44	chr17:38183170-38184257	chr17	38183170	38184257	1088	7	MED24, SNORD124	Body, TSS1500, TSS200	1.51801e-05	0.000261069	-0.0047533	0.0581001
28	chr8:120220410-120221797	chr8	120220410	120221797	1388	8	MAL2	TSS200, 1stExon, Body	1.26325e-07	0.0023453	-0.00355064	-0.0217618
96	chr5:314553-314642	chr5	314553	314642	90	4	AHRR, PDCD6	Body, 3'UTR	0.0249848	0.0250719	-0.00205319	-0.00531423
68	chr2:242648702-242648761	chr2	242648702	242648761	60	3	ING5	Body	0.00310247	0.00312028	0.000735482	0.00444379
85	chr11:2596300-2596606	chr11	2596300	2596606	307	4	KCNQ1	Body	0.0116413	0.0164491	0.00158551	-0.00970616
82	chr1:21586831-21587174	chr1	21586831	21587174	344	3	ECE1	Body	0.010164	0.0120737	0.00383892	0.00505423
100	chr14:104743900-104744168	chr14	104743900	104744168	269	3			0.0321903	0.033597	0.00476011	0.0108702
66	chr7:48075568-48076004	chr7	48075568	48076004	437	5	C7orf57	5'UTR, Body	0.00267341	0.00945214	0.00508396	0.0128559
60	chr19:23253218-23254131	chr19	23253218	23254131	914	6			0.00136037	0.00704273	0.00619565	0.0175498
67	chr2:121223534-121224327	chr2	121223534	121224327	794	8	LOC84931	Body, TSS200, TSS1500	0.00301178	0.00418713	0.00670054	0.0157857
71	chr17:77965915-77966262	chr17	77965915	77966262	348	3	TBC1D16	Body	0.00343152	0.00391898	0.00685565	0.0120062
50	chr5:141339086-141339777	chr5	141339086	141339777	692	4	PCDH12	TSS1500	4.48114e-05	0.000614112	0.00782654	0.0127669
98	chr1:76082568-76082888	chr1	76082568	76082888	321	3			0.0262504	0.0336835	0.00816804	0.0107205
18	chr12:104697193-104697983	chr12	104697193	104697983	791	11	TXNRD1, EID3	5'UTR, Body, TSS1500, TSS200, 1stExon	5.48661e-10	3.9841e-08	0.00893458	0.0237325
70	chr15:32933661-32934185	chr15	32933661	32934185	525	7	SCG5	TSS1500, TSS200, 1stExon, 5'UTR	0.00328877	0.017273	0.00895834	0.0168223
49	chr2:47382287-47382739	chr2	47382287	47382739	453	7	C2orf61	Body, 1stExon, 5'UTR, TSS200, TSS1500	4.4045e-05	7.18159e-05	0.00959206	0.0204763
86	chr17:40558061-40558245	chr17	40558061	40558245	185	3	PTRF	Body	0.0148081	0.0151107	0.0096887	0.0218126
80	chr11:102638432-102638778	chr11	102638432	102638778	347	6			0.00877898	0.00934161	0.00978044	0.0212508
75	chr4:95679808-95680414	chr4	95679808	95680414	607	3	BMPR1B	5'UTR	0.00519924	0.0117739	0.00998409	0.0175313
63	chr1:243645911-243647204	chr1	243645911	243647204	1294	8	SDCCAG8	Body	0.00239532	0.0122556	0.0100747	0.0185127
101	chr17:76719591-76719640	chr17	76719591	76719640	50	4	CYTH1	Body	0.0460826	0.0473523	0.0104017	0.0117638
76	chr12:122396633-122396687	chr12	122396633	122396687	55	3	WDR66	Body	0.00637228	0.006386	0.0119861	0.0168145
99	chr11:129183160-129183282	chr11	129183160	129183282	123	4			0.0307765	0.0319353	0.0122434	0.0170968
27	chr5:140344290-140344745	chr5	140344290	140344745	456	4	PCDHA7, PCDHAC2, PCDHA12, PCDHA6, PCDHA10, PCDHA4, PCDHA11, PCDHA8, PCDHA1, PCDHA2, PCDHA9, PCDHA13, PCDHA5, PCDHAC1, PCDHA3	Body, TSS1500	4.7265e-08	1.19632e-07	0.0124619	0.0186976
29	chr10:5406543-5407020	chr10	5406543	5407020	478	8	UCN3	TSS1500, TSS200, 1stExon, 5'UTR	1.32393e-07	3.03417e-07	0.0128382	0.0160011
77	chr6:31148332-31148666	chr6	31148332	31148666	335	14			0.00674128	0.00719247	0.0133583	0.0197557
55	chr5:78365255-78366076	chr5	78365255	78366076	822	6	BHMT2, DMGDH	TSS1500, Body, TSS200	0.000191018	0.000385841	0.0136345	0.0169416
17	chr15:74494781-74496040	chr15	74494781	74496040	1260	12	STRA6	5'UTR, 1stExon, TSS200, TSS1500	4.79581e-10	0.000106463	0.0137243	0.0346993
20	chr22:32554848-32555310	chr22	32554848	32555310	463	5	C22orf42	Body, TSS200	7.95143e-10	7.91144e-09	0.0142038	0.0224004
45	chr19:17918795-17919173	chr19	17918795	17919173	379	3	B3GNT3	Body	2.03464e-05	2.37031e-05	0.0142621	0.0267253
94	chr3:9996954-9997177	chr3	9996954	9997177	224	2			0.0231274	0.0245088	0.0147055	0.0186656
24	chr16:30485383-30485966	chr16	30485383	30485966	584	6	ITGAL	Body	7.18408e-09	5.1321e-08	0.0153595	0.0216296
62	chr19:1472936-1473179	chr19	1472936	1473179	244	3	APC2	3'UTR	0.00216824	0.00225158	0.0154061	0.0190092
5	chr19:37825307-37825679	chr19	37825307	37825679	373	7	HKR1	TSS1500, TSS200, 1stExon, 5'UTR	7.51443e-16	9.51023e-16	0.0156227	0.0219421
3	chr6:32846924-32847845	chr6	32846924	32847845	922	18	PPP1R2P1	Body	1.8138e-20	9.38619e-10	0.0156336	0.0264214
54	chr12:111855825-111856652	chr12	111855825	111856652	828	7	SH2B3	5'UTR, Body	7.47772e-05	0.000326341	0.0162105	0.0305247
92	chr21:38074393-38074478	chr21	38074393	38074478	86	2	SIM2	Body	0.019621	0.0212584	0.0167215	0.0176878
30	chr10:70979777-70980067	chr10	70979777	70980067	291	4	HKDC1	TSS1500, 5'UTR, 1stExon	1.37146e-07	1.3953e-07	0.0171311	0.0231036
12	chr1:6093770-6094993	chr1	6093770	6094993	1224	6	KCNAB2	5'UTR	9.78097e-13	2.85602e-07	0.017675	0.0261269
46	chr1:47688728-47689193	chr1	47688728	47689193	466	2	TAL1	Body	2.44039e-05	2.56945e-05	0.0180472	0.0204225
39	chr7:807596-809109	chr7	807596	809109	1514	9	HEATR2	Body	3.11048e-06	0.000369189	0.0180516	0.0358016
13	chr13:113759771-113760286	chr13	113759771	113760286	516	6	F7	TSS1500, TSS200, Body	1.54647e-10	1.9627e-10	0.0181473	0.0285797
69	chr2:202901045-202901470	chr2	202901045	202901470	426	5	FZD7	1stExon, 3'UTR	0.00322144	0.00412944	0.0183351	0.0276745
38	chr1:10847541-10847594	chr1	10847541	10847594	54	2	CASZ1	5'UTR	2.92022e-06	2.92428e-06	0.0184435	0.0253708
16	chr2:2581285-2581557	chr2	2581285	2581557	273	5			4.07248e-10	1.00408e-09	0.0191242	0.0272224
37	chr6:30848807-30848846	chr6	30848807	30848846	40	4			1.81013e-06	1.81663e-06	0.0196459	0.0244626
74	chr13:49879669-49879770	chr13	49879669	49879770	102	3			0.00490535	0.00491321	0.0198624	0.023211
35	chr10:102642531-102642752	chr10	102642531	102642752	222	3			7.67769e-07	8.95669e-07	0.0199033	0.0279974
23	chr7:4869981-4870162	chr7	4869981	4870162	182	3	RADIL	Body	2.39856e-09	2.47758e-09	0.0209429	0.0259291
10	chr3:10149466-10150487	chr3	10149466	10150487	1022	11	C3orf24	5'UTR, 1stExon, TSS200, TSS1500	4.40535e-13	1.88128e-11	0.0210556	0.0340745
59	chr8:3141844-3141907	chr8	3141844	3141907	64	2	CSMD1	Body	0.00119381	0.0011956	0.0218941	0.0262778
43	chr2:2797483-2797612	chr2	2797483	2797612	130	2			1.03878e-05	1.22259e-05	0.0220766	0.0277882
33	chr4:116034871-116035232	chr4	116034871	116035232	362	4	NDST4	1stExon, 5'UTR, TSS200, TSS1500	5.96144e-07	6.45201e-07	0.0221459	0.0309909
22	chr10:96990543-96991505	chr10	96990543	96991505	963	6			2.22577e-09	0.00021202	0.0223126	0.0394001
42	chr20:741723-741937	chr20	741723	741937	215	3	C20orf54	Body	6.56359e-06	7.34119e-06	0.0232244	0.0336557
73	chr16:7855305-7855622	chr16	7855305	7855622	318	3			0.00452546	0.00545428	0.0235217	0.0321321
40	chr17:37123638-37124558	chr17	37123638	37124558	921	10	FBXO47	1stExon, 5'UTR, TSS200, TSS1500	3.93514e-06	0.000148716	0.0235299	0.0342738
21	chr16:29796373-29796798	chr16	29796373	29796798	426	5			1.07831e-09	1.49255e-09	0.0246516	0.0345599
15	chr19:11517079-11517436	chr19	11517079	11517436	358	4	RGL3	Body	3.05528e-10	5.33577e-10	0.0255512	0.036171
7	chr6:19180718-19181082	chr6	19180718	19181082	365	4			4.43739e-14	5.05458e-14	0.0310752	0.039663
11	chr1:162336877-162337375	chr1	162336877	162337375	499	5	NOS1AP	Body, 3'UTR	4.69325e-13	8.79129e-13	0.031813	0.0391061
51	chr16:69951706-69951820	chr16	69951706	69951820	115	2	WWP2	Body	5.31781e-05	5.49703e-05	0.0339955	0.0364547
1	chr6:33047056-33049505	chr6	33047056	33049505	2450	17	HLA-DPB1	Body	2.58524e-50	1.60912e-06	0.0347518	0.0868263
34	chr2:242009513-242009588	chr2	242009513	242009588	76	2	SNED1	Body	6.41023e-07	6.47958e-07	0.0379335	0.0402619
