# Supplementary material for: DNA methylation signature of human fetal alcohol spectrum disorder
Source: Epigenetics Chromatin. 2016 Jun 29;9:25. doi: 10.1186/s13072-016-0074-4 (PMC4926300; doi:10.1186/s13072-016-0074-4)
Supplement: Supplementary file 5 — 10.1186/s13072-016-0074-4 Table of pyrosequencing primers. [file 13072_2016_74_MOESM5_ESM.xlsx]

## Sheet: Sheet1
SNED1 F1*	/5BiodT/TG TTG GAG GTT TAT GTT ATT AAT GTG
SNED1 R1	CAA ACC CCT ACA AAA CCA AAT CAA T
SNED1 S1	ACT ACT ATC ACA AAA AAC TAA TAC
SHANK3 R1*	/5BiodT/TA CCA ACC CCC TCC TAC CTA AT
SHANK3 F1	TAA TTT GAA GGG GGA GGT ATA GTT
SHANK3 S1	GTT GTA AGA GGA GAA AGA
CACNAIA F1*	/5BiodT/GG GAA AAG AAG GAT AAG AGT ATA TTT G
CACNAIA R3	AAA TTC CAA ATC ACT AAA CAC AAT AAC
CACNAIA S1	CCT CCT TCT CTT CTA AC
NOSIAP R1* cg02858267	/5BiodT/CC CCT CTA CTA CCT CTT ATC TCC
NOSIAP F2B	GTA GGG TGG GTA AAG TTA GTT AAG T
NOSIAP S2	GTA GGT TTT TTG GTT TAG G
NOSIAP cg12486795 F1	/5BiodT/TT TTG GGA GGT TTG GAG TTT ATT AAG T
NOSIAP cg12486795 R1	ACT TTA CCC TCC AAA ACA AAA TCT CAA TA
NOSIAP cg12486795 S1	ATA CAC ATT CAC TAA ACA TC

## Sheet: Sheet2
Primer	Sequence
SNED1_cg19075225 F*	/5BiodT/TG TTG GAG GTT TAT GTT ATT AAT GTG
SNED1_cg19075225 R	CAA ACC CCT ACA AAA CCA AAT CAA T
SNED1_cg19075225 S	ACT ACT ATC ACA AAA AAC TAA TAC
SHANK3_cg10793758 R*	/5BiodT/TA CCA ACC CCC TCC TAC CTA AT
SHANK3_cg10793758 F	TAA TTT GAA GGG GGA GGT ATA GTT
SHANK3_cg10793758 S	GTT GTA AGA GGA GAA AGA
CACNAIA_cg24800175 F*	/5BiodT/GG GAA AAG AAG GAT AAG AGT ATA TTT G
CACNAIA_cg24800175 R	AAA TTC CAA ATC ACT AAA CAC AAT AAC
CACNAIA_cg24800175 S	CCT CCT TCT CTT CTA AC
NOSIAP_cg02858267 R*	/5BiodT/CC CCT CTA CTA CCT CTT ATC TCC
NOSIAP_cg02858267 F	GTA GGG TGG GTA AAG TTA GTT AAG T
NOSIAP_cg02858267 S	GTA GGT TTT TTG GTT TAG G
NOSIAP_cg12486795 F	/5BiodT/TT TTG GGA GGT TTG GAG TTT ATT AAG T
NOSIAP_cg12486795 R	ACT TTA CCC TCC AAA ACA AAA TCT CAA TA
NOSIAP_cg12486795 S	ATA CAC ATT CAC TAA ACA TC
